# Supplementary material for: Systematic Pharmacology Combined With Experimental Validation Reveals the Apoptosis‐Related Mechanism of Simiao Yong′an (SMYA) Decoction Against Myocardial Ischemia‐Reperfusion Injury
Source: Cardiovasc Ther. 2026 May 5;2026:4200440. doi: 10.1155/cdr/4200440 (PMC13142090; doi:10.1155/cdr/4200440)
Supplement: Supplementary file 1 — Supporting Information 1 Flavonoids, phenolic acids, and terpenoids were shown to be the main constituents of SMYA. Detailed characterizations of 25 components are presented in Supporting Information 1, and they served as candidate effective components. [file CDR-2026-4200440-s001.xlsx]

## Sheet: ESI+
No.	Compound	m/z	Retention time (min)	Adducts	MetID	Mass Error (ppm)	Fragments	Ingredient_id	POS-HYX	Source
1	10.18_355.1024m/z	355.102	10.1759	M+H	M+H	0.0109827		Chlorogenic acid	8934.43	JinYinHua
2	10.80_293.0995m/z	293.1	10.8027	M+H	M+H+H2O	8.35921	211.3113, 70.7019, 223.8445, 59.3817, 89.0401, 84.8007, 55.9026	4,2',4',alpha-tetrahydroxydihydrochalcone	13201.1	GanCao
3	12.60_359.1338m/z	359.134	12.6005	M+H	M+H	0.414052	127.0393, 197.0818, 95.0498, 97.0294, 95.087, 85.0294, 111.0815, 284.0798, 84.961	Sweroside	18000.5	JinYinHua
4	13.58_269.0697m/z	269.07	13.5764	M+H	M+H+SO3	2.70971	223.0275, 205.0174, 241.0386, 56.9663, 84.9606, 57.0713, 187.0064, 55.0558, 81.0709, 136.0617	Azelaic acid	11659.1	DangGui
5	14.44_432.1062n	433.113	14.4407	M+H	M+H+C6H8O6	1.31859	137.0234, 257.0802, 147.0441, 119.0496	Isoliquiritigenin	138083	GanCao
6	14.86_211.0603m/z	211.06	14.8579	M+H	M+H+O2	1.06936		(z)-p-methoxycinnamic acid	4930.46	XuanShen
7	36.82_470.3394n	453.336	36.8191	M+H	M+H-H4	0.561835	493.3297, 104.1077, 57.0714, 89.0606, 154.9416, 86.0977, 71.0868, 118.2644, 60.0824, 164.9213	Betulinic acid	231649	GanCao

## Sheet: ESI-
No.	Compound	m/z	Retention time (min)	Adducts	MetID	Mass Error (ppm)	Fragments	Ingredient_id	NEG-HYX	Source
1	5.34_391.1243m/z	391.124	5.33607	M-H	M-H+O	0.652478	183.0643, 61.9857, 59.0112, 165.0533, 202.9271, 391.1245, 99.9234, 320.5324, 71.011, 99.0421	8-epi-loganic acid	93468.9	JinYinHua
2	6.66_377.1449m/z	377.145	6.66398	M-H	M-H+H2	1.07492		8-epi-loganic acid	2163.8	JinYinHua
3	7.47_399.1054m/z	399.105	7.46568	M-H	M-H-H4	7.93143		Angeliferulate	1774.68	DangGui
4	7.47_364.1364n	409.135	7.46568	M-H	M-H-H2+O2	1.30593	59.0112, 363.1299, 203.0807, 61.9856, 116.0479, 183.064, 179.0537, 99.0059, 71.0112, 181.8592	8-epi-loganic acid	21265.5	JinYinHua
5	7.89_421.1348m/z	421.135	7.89342	M-H	M-H+O2	0.743704	63.7632, 84.0192, 61.9857, 302.3922, 125.7959, 196.6884, 146.9585, 168.1114, 96.0779, 396.8832	7-epi-loganin	14932.4	JinYinHua
6	8.02_343.1029m/z	343.103	8.02327	M-H	M-H-H2O	1.77148	152.0456, 59.0112, 85.0266, 71.0111, 113.0218, 61.9856, 167.0688, 122.0349, 266.4857, 305.2804	Catalpol	19683.7	XuanShen
7	8.75_543.1347m/z	543.135	8.75185	M-H	M-H+C6H8O6	1.51141		3-o-caffeoylquinic acid methyl ester	5814.77	JinYinHua
8	9.27_355.1032m/z	355.103	9.26532	M-H	M-H+H2	0.863129	146.0358, 113.0218, 71.0111, 61.9858, 85.027, 87.0336, 355.1012, 87.0062, 128.0868, 93.0316	Chlorogenic acid	2964.01	JinYinHua
9	9.64_357.0825m/z	357.082	9.6404	M-H	M-H-H4	0.677714		Catalpol	673.093	XuanShen
10	10.18_353.0875m/z	353.088	10.1767	M-H	M-H	0.839451	135.0427, 191.0544, 179.033, 85.0267, 71.011	Chlorogenic acid	19008.5	JinYinHua
11	10.35_375.1293m/z	375.129	10.3501	M-H	M-H+H2O	1.11295	69.032, 375.1317, 71.0112, 213.0755, 59.0111, 95.0475, 167.8955, 61.9855, 164.6005, 102.5164	Sweroside	12378	JinYinHua
12	10.95_375.1288m/z	375.129	10.9454	M-H	M-H	2.32133	59.0112, 69.0319, 375.1299, 71.011, 85.0269, 115.6612, 95.0475, 129.8106, 234.6762, 110.6769	8-epi-loganic acid	18421.6	JinYinHua
13	12.10_369.0822m/z	369.082	12.0953	M-H	M-H-H4	1.34089	369.0798, 71.0112, 85.0268, 134.0345, 59.0112, 178.0255, 113.0218, 137.0215, 61.9856, 288.636	Secologanic acid	16622.5	JinYinHua
14	12.75_219.0862m/z	219.086	12.7482	M-H	M-H+H2O	5.34672	129.0896, 184.8748, 166.8648, 143.069, 219.0864, 61.9857, 89.0216, 72.9904, 202.8857, 201.8329	Buergerinin b	4313.22	XuanShen
15	13.18_367.1030m/z	367.103	13.1823	M-H	M-H	1.22717	191.0544, 93.0321, 134.0352, 85.0268, 87.006, 61.9857, 196.7069, 67.0162, 111.0421, 97.4454	3-o-caffeoylquinic acid methyl ester	13198	JinYinHua
16	13.56_435.1503m/z	435.15	13.5565	M-H	M-H+H2O	1.11111	61.9856, 146.9588, 99.9236, 128.4598, 128.2163, 280.5575, 367.1714, 214.0074, 291.893, 127.0375	Dimethyl secologanoside	4671.39	JinYinHua
17	14.44_431.0979m/z	431.098	14.4445	M-H	M-H+O	1.15472	119.0477, 135.0065, 255.0657, 91.0161, 431.0975, 85.0267, 113.0218, 59.0111, 71.011, 61.9856	Daidzin	125653	GanCao
18	14.85_403.1239m/z	403.124	14.8506	M-H	M-H+CH2	1.71361	121.0271, 59.0112, 95.0477, 71.011, 111.0052, 101.0219, 123.0424, 69.032, 121.0636, 89.0218	Secologanoside	196568	JinYinHua
19	15.61_325.0925m/z	325.092	15.6119	M-H	M-H-CO	1.26918	134.035, 61.9857, 85.0268, 59.0112, 71.0111, 261.8471, 279.8558, 96.9576, 149.0583, 99.0059	Chlorogenic acid	5559.21	JinYinHua
20	15.92_335.0230m/z	335.023	15.9157	M-H	M-H+SO3	0.404151	119.0475, 255.066, 135.0063, 91.0161, 61.9857, 335.0215	Liquiritigenin	19022.6	GanCao
21	16.84_345.1550m/z	345.155	16.8425	M-H	M-H-O2+H2	1.55408	345.1545, 61.9855, 71.0111, 99.9232, 85.0271, 113.0213, 312.6797, 321.5716, 164.9258, 147.7955	8-epi-loganic acid	11331.1	JinYinHua
22	17.04_301.0382m/z	301.038	17.0422	M-H	M-H+O	9.32947	177.0902, 221.081, 301.0375, 61.9856	Kaempferol	52647.5	GanCao, JinYinHua
23	18.37_531.1500m/z	531.15	18.3675	M-H	M-H+H2	1.57959	531.1509, 113.0217, 59.0111, 85.0267, 91.5815, 135.0426, 61.9857, 174.9536, 311.1279, 71.011	3,4-di-o-caffeoylquinic acid methyl ester	15329.4	JinYinHua
24	18.39_339.1079m/z	339.108	18.3876	M-H	M-H-H2O	2.03799	61.9856, 148.0508, 59.0111, 85.0268, 71.0111, 99.0067, 142.3561, 191.9443, 68.2197, 305.4576	Sweroside	6200.64	JinYinHua
25	18.57_433.1133m/z	433.113	18.5743	M-H	M-H+H2	1.68362	151.0379, 433.1131, 59.0113, 61.9856, 146.959, 78.9564, 174.9548, 113.0217, 257.0809, 152.9934	Vitexin	7591.72	GanCao
26	18.81_197.0802m/z	197.08	18.8106	M-H	M-H+O	8.54924		(1r,3ar,7as)-1-hydroxy-3-(hydroxymethyl)-1,3a,4,6,7,7a-hexahydroinden-5-one	1046.35	XuanShen
27	19.03_461.0723m/z	461.072	19.0286	M-H	M-H-H2	0.597303	285.0408, 150.0299, 96.9575, 229.0496, 285.0731, 61.9857, 146.9589, 71.0112, 461.0713, 201.0543	Hyperoside	10783.1	GanCao, JinYinHua
28	23.14_355.1184m/z	355.118	23.142	M-H	M-H+H2	0.852673		6-prenylluteolin	3282.13	GanCao
29	28.12_329.2330m/z	329.233	28.1152	M-H	M-H-H2+O2	0.934595		Rhizobialide	2497.83	GanCao
