# Supplementary material for: Systematic Pharmacology Combined With Experimental Validation Reveals the Apoptosis‐Related Mechanism of Simiao Yong′an (SMYA) Decoction Against Myocardial Ischemia‐Reperfusion Injury
Source: Cardiovasc Ther. 2026 May 5;2026:4200440. doi: 10.1155/cdr/4200440 (PMC13142090; doi:10.1155/cdr/4200440)
Supplement: Supplementary file 2 — Supporting Information 2 There were 433 targets of 25 components detected based on SwissTargetPrediction, collected and visualized as herbal compound target disease with Cytoscape 3.7.2. [file CDR-2026-4200440-s002.xlsx]

## Sheet: components
化合物名称	归属
Ingredient_id	Source	Canonical SMILES
8-epi-loganic acid	金银花	CC1C(CC2C1C(OC=C2C(=O)O)OC3C(C(C(C(O3)CO)O)O)O)O
Angeliferulate	当归	COC1=C(C=CC(=C1)/C=C/C(=O)OCC(C(C2=CC(=C(C=C2)O)OC)OC)O)O
7-epi-loganin	金银花	CC1C(CC2C1C(OC=C2C(=O)OC)OC3C(C(C(C(O3)CO)O)O)O)O
Catalpol	玄参	C1=COC(C2C1C(C3C2(O3)CO)O)OC4C(C(C(C(O4)CO)O)O)O
3-o-caffeoylquinic acid methyl ester	金银花	COC(=O)[C@@]1(C[C@H]([C@H]([C@@H](C1)OC(=O)/C=C/C2=CC(=C(C=C2)O)O)O)O)O
Chlorogenic acid	金银花	C1C(C(C(CC1(C(=O)O)O)OC(=O)C=CC2=CC(=C(C=C2)O)O)O)O
Sweroside	金银花	C=CC1C2CCOC(=O)C2=COC1OC3C(C(C(C(O3)CO)O)O)O
Secologanic acid	金银花	C=CC1C2CC(OC(=O)C2=COC1OC3C(C(C(C(O3)CO)O)O)O)O
Buergerinin b	玄参	CC1(CC(C2(C1COC(=O)C2)O)O)O
Dimethyl secologanoside	金银花	COC(=O)CC1C(C(OC=C1C(=O)OC)OC2C(C(C(C(O2)CO)O)O)O)C=C
Daidzin	甘草	C1=CC(=CC=C1C2=COC3=C(C2=O)C=CC(=C3)OC4C(C(C(C(O4)CO)O)O)O)O
Secologanoside	金银花	C=CC1C(C(=COC1OC2C(C(C(C(O2)CO)O)O)O)C(=O)O)CC(=O)O
Liquiritigenin	甘草	C1C(OC2=C(C1=O)C=CC(=C2)O)C3=CC=C(C=C3)O
Kaempferol	甘草, 金银花	C1=CC(=CC=C1C2=C(C(=O)C3=C(C=C(C=C3O2)O)O)O)O
3,4-di-o-caffeoylquinic acid methyl ester	金银花	COC(=O)C1(CC(C(C(C1)OC(=O)C=CC2=CC(=C(C=C2)O)O)OC(=O)C=CC3=CC(=C(C=C3)O)O)O)O
Vitexin	甘草	C1=CC(=CC=C1C2=CC(=O)C3=C(O2)C(=C(C=C3O)O)C4C(C(C(C(O4)CO)O)O)O)O
(1r,3ar,7as)-1-hydroxy-3-(hydroxymethyl)-1,3a,4,6,7,7a-hexahydroinden-5-one	玄参	C1CC(=O)CC2C1C(C=C2CO)O
Hyperoside	甘草, 金银花	C1=CC(=C(C=C1C2=C(C(=O)C3=C(C=C(C=C3O2)O)O)OC4C(C(C(C(O4)CO)O)O)O)O)O
6-prenylluteolin	甘草	CC(=CCC1=C(C2=C(C=C1O)OC(=CC2=O)C3=CC(=C(C=C3)O)O)O)C
Rhizobialide	甘草	CCCCCCC(=O)CCCCCCCC1CCC(=O)O1
4,2',4',alpha-tetrahydroxydihydrochalcone	甘草	C1=CC(=CC=C1CC(C(=O)C2=C(C=C(C=C2)O)O)O)O
Azelaic acid	当归	C(CCCC(=O)O)CCCC(=O)O
Isoliquiritigenin	甘草	C1=CC(=CC=C1C=CC(=O)C2=C(C=C(C=C2)O)O)O
(z)-p-methoxycinnamic acid	玄参	COC1=CC=C(C=C1)C=CC(=O)O
Betulinic acid	甘草	CC(=C)C1CCC2(C1C3CCC4C5(CCC(C(C5CCC4(C3(CC2)C)C)(C)C)O)C)C(=O)O

## Sheet: components and targets
化合物	target name	gene name	Probability*	gene
8-epi-loganic acid	Endo-beta-N-acetylglucosaminidase	ENGASE	0.10934	ENGASE
8-epi-loganic acid	P-selectin	SELP	0.10934	SELP
8-epi-loganic acid	Sialidase 3	NEU3	0.10934	NEU3
8-epi-loganic acid	Sialidase 2	NEU2	0.10934	NEU2
8-epi-loganic acid	Sialidase 4	NEU4	0.10934	NEU4
8-epi-loganic acid	Adenosine A1 receptor (by homology)	ADORA1	0.10934	ADORA1
8-epi-loganic acid	Leukocyte adhesion molecule-1	SELL	0.10934	SELL
8-epi-loganic acid	Bifunctional protein NCOAT	OGA	0.10934	OGA
8-epi-loganic acid	Carbonic anhydrase II	CA2	0.10934	CA2
8-epi-loganic acid	Carbonic anhydrase I	CA1	0.10934	CA1
8-epi-loganic acid	Carbonic anhydrase XII	CA12	0.10934	CA12
8-epi-loganic acid	Carbonic anhydrase IX	CA9	0.10934	CA9
8-epi-loganic acid	NAALADase II	NAALAD2	0.10934	NAALAD2
Angeliferulate	Matrix metalloproteinase 13	MMP13	0.0956635	MMP13
Angeliferulate	Matrix metalloproteinase 2	MMP2	0.0956635	MMP2
Angeliferulate	Matrix metalloproteinase 12	MMP12	0.0956635	MMP12
7-epi-loganin	Adenosine A1 receptor (by homology)	ADORA1	0.113286	TYR
7-epi-loganin	Tyrosinase	TYR	0.113286	ADORA3
7-epi-loganin	Adenosine A3 receptor	ADORA3	0.113286	ADORA2A
7-epi-loganin	Adenosine A2a receptor (by homology)	ADORA2A	0.113286	SLC5A2
7-epi-loganin	Sodium/glucose cotransporter 2	SLC5A2	0.113286	ADA
7-epi-loganin	Adenosine deaminase	ADA	0.113286	CA14
7-epi-loganin	Carbonic anhydrase II	CA2	0.113286	HRAS
7-epi-loganin	Carbonic anhydrase I	CA1	0.113286	LGALS3
7-epi-loganin	Carbonic anhydrase XII	CA12	0.113286	LGALS9
7-epi-loganin	Carbonic anhydrase XIV	CA14	0.113286	ADK
7-epi-loganin	Carbonic anhydrase IX	CA9	0.113286	CA7
7-epi-loganin	Transforming protein p21/H-Ras-1	HRAS	0.113286	CA13
7-epi-loganin	Galectin-3	LGALS3	0.113286	CDK2
7-epi-loganin	Galectin-9	LGALS9	0.113286	HK2
7-epi-loganin	Adenosine kinase	ADK	0.113286	HK1
7-epi-loganin	Carbonic anhydrase VII	CA7	0.113286	CA4
7-epi-loganin	Carbonic anhydrase XIII	CA13	0.113286	CA5A
7-epi-loganin	Cyclin-dependent kinase 2/cyclin A	CDK2 CCNA1 CCNA2	0.113286	SLC29A1
7-epi-loganin	Hexokinase type II	HK2	0.113286	EPHX2
7-epi-loganin	Hexokinase type I	HK1	0.113286	SLC5A1
7-epi-loganin	Carbonic anhydrase IV	CA4	0.113286	IGFBP3
7-epi-loganin	Carbonic anhydrase VA	CA5A	0.113286	CA6
7-epi-loganin	Equilibrative nucleoside transporter 1	SLC29A1	0.113286	GAPDH
7-epi-loganin	Epoxide hydratase	EPHX2	0.113286	MME
7-epi-loganin	Sodium/glucose cotransporter 1	SLC5A1	0.113286	TYMP
7-epi-loganin	Insulin-like growth factor binding protein 3	IGFBP3	0.113286	GBA
7-epi-loganin	Bifunctional protein NCOAT	OGA	0.113286	MGAM
7-epi-loganin	Carbonic anhydrase VI	CA6	0.113286	PTGS2
7-epi-loganin	Glyceraldehyde-3-phosphate dehydrogenase liver	GAPDH	0.113286	MMP1
7-epi-loganin	Neprilysin	MME	0.113286	MMP7
7-epi-loganin	Thymidine phosphorylase	TYMP	0.113286	MMP8
7-epi-loganin	Beta-glucocerebrosidase	GBA	0.113286	ADORA2B
7-epi-loganin	Maltase-glucoamylase	MGAM	0.113286	HSP90AA1
7-epi-loganin	Cyclooxygenase-2	PTGS2	0.113286	PNP
7-epi-loganin	Matrix metalloproteinase 13	MMP13	0.113286	AKR1C3
7-epi-loganin	Matrix metalloproteinase 1	MMP1	0.113286	HSPA8
7-epi-loganin	Matrix metalloproteinase 7	MMP7	0.113286	SLC5A4
7-epi-loganin	Matrix metalloproteinase 12	MMP12	0.113286	GRK1
7-epi-loganin	Matrix metalloproteinase 8	MMP8	0.113286	MAG
7-epi-loganin	Adenosine A2b receptor	ADORA2B	0.113286	FOLH1
7-epi-loganin	Heat shock protein HSP 90-alpha	HSP90AA1	0.113286	GAA
7-epi-loganin	Purine nucleoside phosphorylase	PNP	0.113286	EDNRA
7-epi-loganin	Aldo-keto-reductase family 1 member C3	AKR1C3	0.113286	ABL1
7-epi-loganin	Heat shock cognate 71 kDa protein	HSPA8	0.113286	EPHA2
7-epi-loganin	Low affinity sodium-glucose cotransporter	SLC5A4	0.113286	LCK
7-epi-loganin	Rhodopsin kinase	GRK1	0.113286	SRC
7-epi-loganin	Myelin-associated glycoprotein	MAG	0.113286	MAP3K9
7-epi-loganin	Glutamate carboxypeptidase II	FOLH1	0.113286	FGFR1
7-epi-loganin	Lysosomal alpha-glucosidase	GAA	0.113286	CDA
7-epi-loganin	Endothelin receptor ET-A	EDNRA	0.113286	AURKA
7-epi-loganin	Tyrosine-protein kinase ABL	ABL1	0.113286	BTK
7-epi-loganin	Ephrin type-A receptor 2	EPHA2	0.113286	KDM4C
7-epi-loganin	Tyrosine-protein kinase LCK	LCK	0.113286	ERN1
7-epi-loganin	Tyrosine-protein kinase SRC	SRC	0.113286	DAO
7-epi-loganin	Mitogen-activated protein kinase kinase kinase 9	MAP3K9	0.113286	EGFR
7-epi-loganin	Fibroblast growth factor receptor 1	FGFR1	0.113286	ATIC
7-epi-loganin	Cytidine deaminase	CDA	0.113286	ALOX12
7-epi-loganin	Serine/threonine-protein kinase Aurora-A	AURKA	0.113286	TREH
7-epi-loganin	Tyrosine-protein kinase BTK	BTK	0.113286	AMY2A
7-epi-loganin	Lysine-specific demethylase 4C	KDM4C	0.113286	FUCA1
7-epi-loganin	Serine/threonine-protein kinase/endoribonuclease IRE1	ERN1	0.113286	PYGM
7-epi-loganin	D-amino-acid oxidase	DAO	0.113286	HPRT1
7-epi-loganin	Epidermal growth factor receptor erbB1	EGFR	0.113286	GGH
7-epi-loganin	AICAR transformylase	ATIC	0.113286	SLC6A2
7-epi-loganin	Arachidonate 12-lipoxygenase	ALOX12	0.113286	AKR1B1
Catalpol	Carbonic anhydrase II	CA2	0.09724	AKR1B10
Catalpol	Carbonic anhydrase I	CA1	0.09724	APP
Catalpol	Carbonic anhydrase XII	CA12	0.09724	SLC37A4
Catalpol	Carbonic anhydrase IX	CA9	0.09724	PYGL
Catalpol	Trehalase	TREH	0.09724	PRKCD
Catalpol	Glutamate carboxypeptidase II	FOLH1	0.09724	PRKCA
Catalpol	Pancreatic alpha-amylase	AMY2A	0.09724	BACE1
Catalpol	Alpha-L-fucosidase I	FUCA1	0.09724	CASP3
Catalpol	Adenosine A1 receptor (by homology)	ADORA1	0.09724	PDE4D
Catalpol	Adenosine A2a receptor (by homology)	ADORA2A	0.09724	PDE9A
Catalpol	Muscle glycogen phosphorylase	PYGM	0.09724	PDE1B
Catalpol	Hexokinase type II	HK2	0.09724	KDR
Catalpol	Hexokinase type I	HK1	0.09724	CA5B
Catalpol	Adenosine deaminase	ADA	0.09724	ABCB1
Catalpol	Hypoxanthine-guanine phosphoribosyltransferase	HPRT1	0.09724	ELANE
Catalpol	Gamma-glutamyl hydrolase	GGH	0.09724	CASP6
Catalpol	Carbonic anhydrase XIV	CA14	0.09724	CASP7
Catalpol	Norepinephrine transporter	SLC6A2	0.09724	CASP8
Catalpol	Bifunctional protein NCOAT	OGA	0.09724	CASP1
Catalpol	NAALADase II	NAALAD2	0.09724	CASP2
Chlorogenic acid	Aldose reductase	AKR1B1	0.872152	ECE1
Chlorogenic acid	Aldo-keto reductase family 1 member B10	AKR1B10	0.749948	EGLN1
Chlorogenic acid	Matrix metalloproteinase 13	MMP13	0.256162	ADAMTS5
Chlorogenic acid	Matrix metalloproteinase 2	MMP2	0.256162	FTO
Chlorogenic acid	Beta amyloid A4 protein	APP	0.130707	DCT
Chlorogenic acid	Matrix metalloproteinase 12	MMP12	0.122339	MITF
Chlorogenic acid	Glucose-6-phosphate translocase	SLC37A4	0.09724	TYRP1
Chlorogenic acid	Carbonic anhydrase II	CA2	0.09724	SI
Chlorogenic acid	Carbonic anhydrase I	CA1	0.09724	HMGCR
Chlorogenic acid	Carbonic anhydrase XII	CA12	0.09724	HSD11B1
Chlorogenic acid	Carbonic anhydrase IX	CA9	0.09724	TRPV4
Chlorogenic acid	Liver glycogen phosphorylase	PYGL	0.09724	CDC25A
Chlorogenic acid	Protein kinase C delta (by homology)	PRKCD	0.09724	OPRM1
Chlorogenic acid	Protein kinase C alpha	PRKCA	0.09724	OPRK1
Chlorogenic acid	Sialidase 4	NEU4	0.09724	PPP5C
Chlorogenic acid	Beta-secretase 1	BACE1	0.09724	PPP1CA
Chlorogenic acid	Caspase-3	CASP3	0.09724	PPM1B
Chlorogenic acid	Phosphodiesterase 4D	PDE4D	0.09724	PPP1CC
Chlorogenic acid	Phosphodiesterase 9A	PDE9A	0.09724	UGT2B7
Chlorogenic acid	Phosphodiesterase 1B	PDE1B	0.09724	SIRT2
Chlorogenic acid	Vascular endothelial growth factor receptor 2	KDR	0.09724	VDR
Chlorogenic acid	Endo-beta-N-acetylglucosaminidase	ENGASE	0.09724	PRKCG
Chlorogenic acid	Carbonic anhydrase VB	CA5B	0.09724	PRKCE
Chlorogenic acid	P-glycoprotein 1	ABCB1	0.09724	PRKCH
Chlorogenic acid	Sialidase 3	NEU3	0.09724	PRKCQ
Chlorogenic acid	Sialidase 2	NEU2	0.09724	PSEN2
Chlorogenic acid	Leukocyte elastase	ELANE	0.09724	PTAFR
Chlorogenic acid	Bifunctional protein NCOAT	OGA	0.09724	PREP
Chlorogenic acid	Trehalase	TREH	0.09724	CYP19A1
Chlorogenic acid	Caspase-6	CASP6	0.09724	EPHX1
Chlorogenic acid	Caspase-7	CASP7	0.09724	ALDH2
Chlorogenic acid	Caspase-8	CASP8	0.09724	IL2
Chlorogenic acid	Caspase-1	CASP1	0.09724	TNF
Chlorogenic acid	Caspase-2	CASP2	0.09724	XDH
Chlorogenic acid	Endothelin-converting enzyme 1	ECE1	0.09724	HSD17B1
Chlorogenic acid	Egl nine homolog 1	EGLN1	0.09724	ESR1
Chlorogenic acid	ADAMTS5	ADAMTS5	0.09724	ESR2
Chlorogenic acid	Alpha-ketoglutarate-dependent dioxygenase FTO	FTO	0.09724	ABCC1
Sweroside		DCT		SHBG
Sweroside		MITF		CYP1B1
Sweroside		TYR		CBR1
Sweroside		TYRP1		MAOB
Secologanic acid	Adenosine A1 receptor (by homology)	ADORA1	0.10934	PTGS1
Secologanic acid	Adenosine A2a receptor (by homology)	ADORA2A	0.10934	ABCG2
Secologanic acid	Carbonic anhydrase II	CA2	0.10934	TAS2R31
Secologanic acid	Carbonic anhydrase I	CA1	0.10934	PLA2G1B
Secologanic acid	Carbonic anhydrase XII	CA12	0.10934	CES1
Secologanic acid	Carbonic anhydrase XIV	CA14	0.10934	PPARG
Secologanic acid	Carbonic anhydrase IX	CA9	0.10934	CES2
Secologanic acid	Adenosine deaminase	ADA	0.10934	POLB
Secologanic acid	Tyrosinase	TYR	0.10934	PLA2G5
Secologanic acid	Adenosine A3 receptor	ADORA3	0.10934	PLA2G10
Secologanic acid	Alpha-L-fucosidase I	FUCA1	0.10934	GRM5
Secologanic acid	Adenosine kinase	ADK	0.10934	SERPINE1
Secologanic acid	Carbonic anhydrase VII	CA7	0.10934	RXRA
Secologanic acid	Carbonic anhydrase IV	CA4	0.10934	KLK1
Secologanic acid	Carbonic anhydrase XIII	CA13	0.10934	KLK2
Secologanic acid	Carbonic anhydrase VA	CA5A	0.10934	ESRRA
Secologanic acid	Galectin-3	LGALS3	0.10934	ESRRB
Secologanic acid	Aldo-keto-reductase family 1 member C3	AKR1C3	0.10934	CLK1
Secologanic acid	Galectin-9	LGALS9	0.10934	DYRK1B
Secologanic acid	Carbonic anhydrase VI	CA6	0.10934	HSD17B14
Secologanic acid	Purine nucleoside phosphorylase	PNP	0.10934	BCHE
Secologanic acid	Glutamate carboxypeptidase II	FOLH1	0.10934	CHRNA7
Secologanic acid	Thymidine phosphorylase	TYMP	0.10934	ACHE
Secologanic acid	Maltase-glucoamylase	MGAM	0.10934	DYRK1A
Secologanic acid	Hexokinase type II	HK2	0.10934	CA3
Secologanic acid	Hexokinase type I	HK1	0.10934	KIT
Secologanic acid	Sucrase-isomaltase	SI	0.10934	MET
Secologanic acid	Sodium/glucose cotransporter 2	SLC5A2	0.10934	CTSB
Secologanic acid	Hypoxanthine-guanine phosphoribosyltransferase	HPRT1	0.10934	F3
Secologanic acid	Insulin-like growth factor binding protein 3	IGFBP3	0.10934	HSD17B2
Secologanic acid	Epoxide hydratase	EPHX2	0.10934	RPS6KA5
Secologanic acid	Cytidine deaminase (by homology)	CDA	0.10934	PLA2G2A
Secologanic acid	Beta-glucocerebrosidase	GBA	0.10934	MMP3
Secologanic acid	Glyceraldehyde-3-phosphate dehydrogenase liver	GAPDH	0.10934	YWHAG
Secologanic acid	Transforming protein p21/H-Ras-1	HRAS	0.10934	WEE1
Secologanic acid	Pancreatic alpha-amylase	AMY2A	0.10934	DNM1
Secologanic acid	Adenosine A2b receptor	ADORA2B	0.10934	PTGER1
Secologanic acid	Trehalase	TREH	0.10934	PTGER4
Buergerinin b	HMG-CoA reductase (by homology)	HMGCR	0.102879	PTGER2
Buergerinin b	11-beta-hydroxysteroid dehydrogenase 1	HSD11B1	0.0619149	PTGER3
Buergerinin b	Protein kinase C alpha	PRKCA	0.0517133	NOX4
Buergerinin b	Protein kinase C delta (by homology)	PRKCD	0.0414703	PTPN1
Buergerinin b	Transient receptor potential cation channel subfamily V member 4 (by homology)	TRPV4	0.0414703	BCL2L1
Buergerinin b	Dual specificity phosphatase Cdc25A	CDC25A	0.0414703	VCP
Buergerinin b	Mu opioid receptor	OPRM1	0.0414703	NQO2
Buergerinin b	Kappa Opioid receptor	OPRK1	0.0414703	GRM2
Buergerinin b	Serine/threonine-protein phosphatase	PPP5C	0.0414703	IGF1R
Buergerinin b	Serine/threonine protein phosphatase PP1-alpha catalytic subunit	PPP1CA	0.0414703	INSR
Buergerinin b	Protein phosphatase 2C beta	PPM1B	0.0414703	DUSP3
Buergerinin b	Serine/threonine protein phosphatase PP1-gamma catalytic subunit	PPP1CC	0.0414703	PDPK1
Buergerinin b	UDP-glucuronosyltransferase 2B7	UGT2B7	0.0312266	GSK3B
Buergerinin b	NAD-dependent deacetylase sirtuin 2	SIRT2	0.0312266	PIK3CB
Buergerinin b	Vitamin D receptor	VDR	0.0312266	CYP2C9
Buergerinin b	Protein kinase C gamma (by homology)	PRKCG	0.0312266	CYP3A4
Buergerinin b	Protein kinase C epsilon	PRKCE	0.0312266	PIK3CA
Buergerinin b	Protein kinase C eta (by homology)	PRKCH	0.0312266	CCNE1
Buergerinin b	Protein kinase C theta	PRKCQ	0.0312266	CCNE1
Buergerinin b	Gamma-secretase	PSEN2 PSENEN NCSTN APH1A PSEN1 APH1B	0.0312266	CALM1
Buergerinin b	P-glycoprotein 1	ABCB1	0.0312266	HNF4A
Buergerinin b	Platelet activating factor receptor (by homology)	PTAFR	0.0312266	MMP9
Buergerinin b	Prolyl endopeptidase	PREP	0.0312266	HDAC5
Buergerinin b	Alpha-L-fucosidase I	FUCA1	0.0312266	HDAC7
Buergerinin b	Cytochrome P450 19A1	CYP19A1	0.0312266	HDAC9
Buergerinin b	Epoxide hydrolase 1 (by homology)	EPHX1	0.0312266	PGF
Buergerinin b	Cytidine deaminase (by homology)	CDA	0.0312266	VEGFA
Daidzin	Aldehyde dehydrogenase	ALDH2	1	FLT3
Daidzin	Interleukin-2	IL2	1	ALOX5
Daidzin	TNF-alpha	TNF	0.314405	AHR
Daidzin	Carbonic anhydrase I	CA1	0.106166	MAOA
Daidzin	Carbonic anhydrase XII	CA12	0.106166	GLO1
Daidzin	Carbonic anhydrase IX	CA9	0.106166	SYK
Daidzin	Carbonic anhydrase II	CA2	0.106166	ALOX15
Daidzin	Aldose reductase	AKR1B1	0.106166	PTPRS
Daidzin	Adenosine A1 receptor (by homology)	ADORA1	0.106166	CDK5R1
Daidzin	Carbonic anhydrase XIII	CA13	0.106166	CCNB3
Daidzin	Heat shock protein HSP 90-alpha	HSP90AA1	0.106166	ARG1
Daidzin	Xanthine dehydrogenase	XDH	0.106166	GPR35
Liquiritigenin	Cytochrome P450 19A1	CYP19A1	0.995337	DAPK1
Liquiritigenin	Estradiol 17-beta-dehydrogenase 1	HSD17B1	0.497067	MPG
Liquiritigenin	Estrogen receptor alpha	ESR1	0.489174	SLC22A12
Liquiritigenin	Estrogen receptor beta	ESR2	0.489174	TTR
Liquiritigenin	Carbonic anhydrase VII	CA7	0.457782	TNKS2
Liquiritigenin	Multidrug resistance-associated protein 1	ABCC1	0.457782	TNKS
Liquiritigenin	Carbonic anhydrase XII	CA12	0.457782	CDK6
Liquiritigenin	Testis-specific androgen-binding protein	SHBG	0.457782	CDK2
Liquiritigenin	Carbonic anhydrase IV	CA4	0.457782	CSNK2A1
Liquiritigenin	Cytochrome P450 1B1	CYP1B1	0.457782	AVPR2
Liquiritigenin	Carbonyl reductase [NADPH] 1	CBR1	0.457782	F2
Liquiritigenin	Monoamine oxidase B	MAOB	0.363469	PIM1
Liquiritigenin	Cyclooxygenase-1	PTGS1	0.253454	AURKB
Liquiritigenin	Adenosine A1 receptor	ADORA1	0.21416	DRD4
Liquiritigenin	Adenosine A3 receptor	ADORA3	0.21416	MPO
Liquiritigenin	ATP-binding cassette sub-family G member 2	ABCG2	0.167042	PIK3R1
Liquiritigenin	Taste receptor type 2 member 31	TAS2R31	0.143473	PTK2
Liquiritigenin	Aldo-keto-reductase family 1 member C3	AKR1C3	0.143473	PLK1
Liquiritigenin	Phospholipase A2 group 1B	PLA2G1B	0.12775	CDK1
Liquiritigenin	Acyl coenzyme A:cholesterol acyltransferase	CES1	0.12775	PKN1
Liquiritigenin	Peroxisome proliferator-activated receptor gamma	PPARG	0.12775	NEK2
Liquiritigenin	Carboxylesterase 2	CES2	0.12775	CXCR1
Liquiritigenin	Matrix metalloproteinase 13	MMP13	0.119895	CAMK2B
Liquiritigenin	Matrix metalloproteinase 12	MMP12	0.119895	ALK
Liquiritigenin	Sodium/glucose cotransporter 2	SLC5A2	0.112042	AKT1
Liquiritigenin	DNA polymerase beta (by homology)	POLB	0.112042	NEK6
Liquiritigenin	Phospholipase A2 group V	PLA2G5	0.112042	AXL
Liquiritigenin	Group X secretory phospholipase A2	PLA2G10	0.112042	NUAK1
Liquiritigenin	Metabotropic glutamate receptor 5	GRM5	0.112042	AKR1C2
Liquiritigenin	Plasminogen activator inhibitor-1	SERPINE1	0.112042	AKR1C1
Liquiritigenin	Retinoid X receptor alpha	RXRA	0.112042	AKR1C4
Liquiritigenin	Beta-secretase 1	BACE1	0.112042	AKR1A1
Liquiritigenin	Endothelin receptor ET-A	EDNRA	0.112042	PARP1
Liquiritigenin	Kallikrein 1	KLK1	0.112042	CD38
Liquiritigenin	Kallikrein 2	KLK2	0.112042	TOP1
Liquiritigenin	Estrogen-related receptor alpha	ESRRA	0.112042	CFTR
Liquiritigenin	Estrogen-related receptor beta	ESRRB	0.112042	PFKFB3
Liquiritigenin	Dual specificty protein kinase CLK1	CLK1	0.112042	AMY1A
Liquiritigenin	Dual specificity tyrosine-phosphorylation-regulated kinase 1B	DYRK1B	0.112042	GRK6
Liquiritigenin	17-beta-hydroxysteroid dehydrogenase 14	HSD17B14	0.112042	TERT
Liquiritigenin	Butyrylcholinesterase	BCHE	0.112042	MAPT
Liquiritigenin	Neuronal acetylcholine receptor protein alpha-7 subunit	CHRNA7	0.112042	TMPRSS11D
Liquiritigenin	Acetylcholinesterase	ACHE	0.112042	PLG
Liquiritigenin	Dual-specificity tyrosine-phosphorylation regulated kinase 1A	DYRK1A	0.112042	PRSS1
Liquiritigenin	Carbonic anhydrase II	CA2	0.112042	PLAU
Liquiritigenin	Carbonic anhydrase I	CA1	0.112042	PRSS3
Liquiritigenin	Carbonic anhydrase III	CA3	0.112042	WDR5
Liquiritigenin	Carbonic anhydrase VI	CA6	0.112042	BCL2
Liquiritigenin	Carbonic anhydrase XIII	CA13	0.112042	F9
Liquiritigenin	Carbonic anhydrase VB	CA5B	0.112042	PSMB2
Liquiritigenin	Carbonic anhydrase VA	CA5A	0.112042	IDE
Liquiritigenin	Stem cell growth factor receptor	KIT	0.112042	LTB4R
Liquiritigenin	Tyrosine-protein kinase SRC	SRC	0.112042	SLC6A4
Liquiritigenin	Vascular endothelial growth factor receptor 2	KDR	0.112042	RORC
Liquiritigenin	Fibroblast growth factor receptor 1	FGFR1	0.112042	PTPRF
Liquiritigenin	Hepatocyte growth factor receptor	MET	0.112042	PTPN2
Liquiritigenin	Cathepsin (B and K)	CTSB	0.112042	CDC25B
Liquiritigenin	Coagulation factor VII/tissue factor	F3	0.112042	ACP1
Liquiritigenin	Estradiol 17-beta-dehydrogenase 2	HSD17B2	0.112042	SERPINA6
Liquiritigenin	Serine/threonine-protein kinase/endoribonuclease IRE1	ERN1	0.112042	CD81
Liquiritigenin	Ribosomal protein S6 kinase alpha 5	RPS6KA5	0.112042	AR
Liquiritigenin	Aldose reductase	AKR1B1	0.112042	PTGIR
Liquiritigenin	Phospholipase A2 group IIA	PLA2G2A	0.112042	PTPN6
Liquiritigenin	Matrix metalloproteinase 3	MMP3	0.112042	FABP4
Liquiritigenin	NAD-dependent deacetylase sirtuin 2	SIRT2	0.112042	PPARA
Liquiritigenin	14-3-3 protein gamma	YWHAG	0.112042	FABP3
Liquiritigenin	Serine/threonine-protein kinase WEE1	WEE1	0.112042	FABP5
Liquiritigenin	Dynamin-1	DNM1	0.112042	FABP1
Liquiritigenin	Prostanoid EP1 receptor	PTGER1	0.112042	PIK3CA
Liquiritigenin	Prostanoid EP4 receptor	PTGER4	0.112042	SCD
Liquiritigenin	Prostanoid EP2 receptor	PTGER2	0.112042	PTGFR
Liquiritigenin	Prostanoid EP3 receptor	PTGER3	0.112042	SLC22A6
Liquiritigenin	Matrix metalloproteinase 2	MMP2	0.112042	PTGES
Liquiritigenin	NADPH oxidase 4	NOX4	0.112042	NOS2
Liquiritigenin	Carbonic anhydrase IX	CA9	0.112042	NR3C1
Liquiritigenin	Protein-tyrosine phosphatase 1B	PTPN1	0.112042	NR3C2
Liquiritigenin	Apoptosis regulator Bcl-X	BCL2L1	0.112042	HSD11B2
Liquiritigenin	Transitional endoplasmic reticulum ATPase	VCP	0.112042	ADRA2C
Liquiritigenin	Quinone reductase 2	NQO2	0.112042	RPS6KA3
Liquiritigenin	Metabotropic glutamate receptor 2	GRM2	0.112042	NMUR2
Liquiritigenin	Insulin-like growth factor I receptor	IGF1R	0.112042	ADRA2A
Liquiritigenin	Insulin receptor	INSR	0.112042	PDE5A
Liquiritigenin	Dual specificity protein phosphatase 3	DUSP3	0.112042	NAE1
Liquiritigenin	3-phosphoinositide dependent protein kinase-1	PDPK1	0.112042	KDM4E
Liquiritigenin	Glycogen synthase kinase-3 beta	GSK3B	0.112042	TOP2A
Liquiritigenin	PI3-kinase p110-beta subunit	PIK3CB	0.112042	MYLK
Liquiritigenin	Cytochrome P450 2C9	CYP2C9	0.112042	PIK3CG
Liquiritigenin	Cytochrome P450 3A4	CYP3A4	0.112042	APEX1
Liquiritigenin	PI3-kinase p110-alpha subunit	PIK3CA	0.112042	ST6GAL1
Liquiritigenin	Cyclin-dependent kinase 2/cyclin E1	CCNE1 CDK2	0.112042	BACE2
Liquiritigenin	CDK3/Cyclin E	CCNE1 CDK3	0.112042	FASN
Liquiritigenin	Serine/threonine-protein kinase Aurora-A	AURKA	0.112042	FAAH
Liquiritigenin	Calmodulin	CALM1	0.112042	PLA2G4A
Liquiritigenin	Hepatocyte nuclear factor 4-alpha	HNF4A	0.112042	KCNH2
Liquiritigenin	Matrix metalloproteinase 9	MMP9	0.112042	CTRC
Liquiritigenin	Histone deacetylase 5	HDAC5	0.112042	CTSS
Liquiritigenin	Histone deacetylase 7	HDAC7	0.112042	ACACB
Liquiritigenin	Histone deacetylase 9	HDAC9	0.112042	PRLHR
Liquiritigenin	Placenta growth factor	PGF	0.112042	CHRM1
Liquiritigenin	Vascular endothelial growth factor A	VEGFA	0.112042	CALCRL
Kaempferol	NADPH oxidase 4	NOX4	1	NAMPT
Kaempferol	Aldose reductase (by homology)	AKR1B1	1	GNRHR
Kaempferol	Xanthine dehydrogenase	XDH	1	CHEK2
Kaempferol	Tyrosinase	TYR	1	ACACA
Kaempferol	Tyrosine-protein kinase receptor FLT3	FLT3	1	TRPV1
Kaempferol	Carbonic anhydrase II	CA2	1	SCN9A
Kaempferol	Arachidonate 5-lipoxygenase	ALOX5	1	LIMK2
Kaempferol	Carbonic anhydrase VII	CA7	1	F10
Kaempferol	Estradiol 17-beta-dehydrogenase 2	HSD17B2	1	TEK
Kaempferol	Multidrug resistance-associated protein 1	ABCC1	1	TBXAS1
Kaempferol	Estradiol 17-beta-dehydrogenase 1	HSD17B1	1	PDE4B
Kaempferol	Aryl hydrocarbon receptor	AHR	1	PDE7A
Kaempferol	Carbonic anhydrase XII	CA12	1	OPRD1
Kaempferol	Estrogen-related receptor alpha	ESRRA	1	MAPK14
Kaempferol	P-glycoprotein 1	ABCB1	1	IKBKE
Kaempferol	Cytochrome P450 1B1	CYP1B1	1	TBK1
Kaempferol	ATP-binding cassette sub-family G member 2	ABCG2	1	CDC7
Kaempferol	Adenosine A1 receptor (by homology)	ADORA1	0.795047	PRF1
Kaempferol	Carbonic anhydrase IV	CA4	0.795047	PDE3A
Kaempferol	Acetylcholinesterase	ACHE	0.768469	PDE3B
Kaempferol	Monoamine oxidase A	MAOA	0.65802	NOS1
Kaempferol	Glyoxalase I	GLO1	0.65802	CRHR1
Kaempferol	Tyrosine-protein kinase SYK	SYK	0.65802	ITGAL
Kaempferol	Glycogen synthase kinase-3 beta	GSK3B	0.65802	MAPK8
Kaempferol	Matrix metalloproteinase 9	MMP9	0.65802	MAPK10
Kaempferol	Matrix metalloproteinase 2	MMP2	0.65802	HDAC1
Kaempferol	Arachidonate 15-lipoxygenase	ALOX15	0.649781	MCHR1
Kaempferol	Arachidonate 12-lipoxygenase	ALOX12	0.633326	NPY5R
Kaempferol	Receptor-type tyrosine-protein phosphatase S	PTPRS	0.608446	HDAC3
Kaempferol	Adenosine A2a receptor (by homology)	ADORA2A	0.567302	HDAC6
Kaempferol	Cyclin-dependent kinase 5/CDK5 activator 1	CDK5R1 CDK5	0.517921	FKBP1A
Kaempferol	Cyclin-dependent kinase 1/cyclin B	CCNB3 CDK1 CCNB1 CCNB2	0.517921	SCARB1
Kaempferol	Arginase-1 (by homology)	ARG1	0.517921	HDAC8
Kaempferol	G-protein coupled receptor 35	GPR35	0.50153	HDAC11
Kaempferol	Estrogen receptor beta	ESR2	0.50153	MAPK3
Kaempferol	Death-associated protein kinase 1	DAPK1	0.50153	HDAC10
Kaempferol	DNA-3-methyladenine glycosylase	MPG	0.50153	HSP90AB1
Kaempferol	Solute carrier family 22 member 12	SLC22A12	0.50153	PDE10A
Kaempferol	Transthyretin	TTR	0.484896	HCRTR2
Kaempferol	Aldo-keto reductase family 1 member B10	AKR1B10	0.484896	CHRM2
Kaempferol	Tankyrase-2	TNKS2	0.484896	CSF1R
Kaempferol	Tankyrase-1	TNKS	0.484896	P2RY12
Kaempferol	Cyclin-dependent kinase 6	CDK6	0.476836	ORAI1
Kaempferol	Cyclin-dependent kinase 2	CDK2	0.476836	CACNA2D1
Kaempferol	Cytochrome P450 19A1	CYP19A1	0.427205	LRRK2
Kaempferol	Casein kinase II alpha	CSNK2A1	0.427205	HDAC2
Kaempferol	Epidermal growth factor receptor erbB1	EGFR	0.402643	PDGFRA
Kaempferol	Vasopressin V2 receptor	AVPR2	0.402643	SNCA
Kaempferol	Insulin-like growth factor I receptor	IGF1R	0.402643	KCNA3
Kaempferol	Thrombin	F2	0.402643	TLR9
Kaempferol	Serine/threonine-protein kinase PIM1	PIM1	0.402643	TUBB1
Kaempferol	Serine/threonine-protein kinase Aurora-B	AURKB	0.402643	KCNMA1
Kaempferol	Dopamine D4 receptor	DRD4	0.402643	CTSL
Kaempferol	Myeloperoxidase	MPO	0.402643	STS
Kaempferol	PI3-kinase p85-alpha subunit	PIK3R1	0.402643	DHODH
Kaempferol	Liver glycogen phosphorylase	PYGL	0.402643	FNTA
Kaempferol	Carbonic anhydrase I	CA1	0.402643	GSTA1
Kaempferol	Tyrosine-protein kinase SRC	SRC	0.402643	SLC16A1
Kaempferol	Focal adhesion kinase 1	PTK2	0.402643	TLR4
Kaempferol	Vascular endothelial growth factor receptor 2	KDR	0.402643	HCAR2
Kaempferol	Matrix metalloproteinase 13	MMP13	0.402643	PAM
Kaempferol	Matrix metalloproteinase 3	MMP3	0.402643	CHRNA4
Kaempferol	Carbonic anhydrase III	CA3	0.402643	KDM3A
Kaempferol	Serine/threonine-protein kinase PLK1	PLK1	0.402643	KDM2A
Kaempferol	Carbonic anhydrase VI	CA6	0.402643	KDM5C
Kaempferol	Cyclin-dependent kinase 1	CDK1	0.402643	KDM4A
Kaempferol	Protein kinase N1	PKN1	0.402643	RELA
Kaempferol	Carbonic anhydrase XIV	CA14	0.402643	KMO
Kaempferol	Carbonic anhydrase IX	CA9	0.402643	EGLN3
Kaempferol	Hepatocyte growth factor receptor	MET	0.402643	TAS1R3
Kaempferol	Serine/threonine-protein kinase NEK2	NEK2	0.402643	PTGDR2
Kaempferol	Interleukin-8 receptor A	CXCR1	0.402643	NOTUM
Kaempferol	CaM kinase II beta	CAMK2B	0.402643	CPA3
Kaempferol	ALK tyrosine kinase receptor	ALK	0.402643	GRK2
Kaempferol	Serine/threonine-protein kinase AKT	AKT1	0.402643	KDM4B
Kaempferol	Serine/threonine-protein kinase NEK6	NEK6	0.402643	KDM5B
Kaempferol	Phospholipase A2 group 1B	PLA2G1B	0.402643	PIM2
Kaempferol	Carbonic anhydrase VA	CA5A	0.402643	ACE
Kaempferol	Beta-secretase 1	BACE1	0.402643	PARP2
Kaempferol	Tyrosine-protein kinase receptor UFO	AXL	0.402643	MIF
Kaempferol	NUAK family SNF1-like kinase 1	NUAK1	0.402643	EDNRB
Kaempferol	Aldo-keto reductase family 1 member C2 (by homology)	AKR1C2	0.402643	REN
Kaempferol	Aldo-keto reductase family 1 member C1 (by homology)	AKR1C1	0.402643	PTPRC
Kaempferol	Aldo-keto-reductase family 1 member C3 (by homology)	AKR1C3	0.402643	SAE1
Kaempferol	Aldo-keto reductase family 1 member C4 (by homology)	AKR1C4	0.402643	NR1H4
Kaempferol	Carbonic anhydrase XIII (by homology)	CA13	0.402643	CDC25C
Kaempferol	Aldehyde reductase (by homology)	AKR1A1	0.402643	GPBAR1
Kaempferol	Beta amyloid A4 protein	APP	0.295453	G6PD
Kaempferol	Poly [ADP-ribose] polymerase-1	PARP1	0.295453	CYP51A1
Kaempferol	Matrix metalloproteinase 12	MMP12	0.295453	HSD17B3
Kaempferol	Lymphocyte differentiation antigen CD38	CD38	0.295453	GABBR1
Kaempferol	DNA topoisomerase I (by homology)	TOP1	0.295453	PTPN11
Kaempferol	Estrogen receptor alpha	ESR1	0.270837	NPC1L1
Kaempferol	Cyclooxygenase-2	PTGS2	0.270837	SIGMAR1
Kaempferol	Cystic fibrosis transmembrane conductance regulator	CFTR	0.270837	CYP17A1
Kaempferol	6-phosphofructo-2-kinase/fructose-2,6-bisphosphatase 3	PFKFB3	0.262582	ALOX5AP
Kaempferol	AMY1C	AMY1A	0.237885	GABRA2
Kaempferol	G protein-coupled receptor kinase 6	GRK6	0.237885	MDM2
Kaempferol	Telomerase reverse transcriptase	TERT	0.229686	FABP2
Kaempferol	Microtubule-associated protein tau	MAPT	0.171979	THRA
3,4-di-o-caffeoylquinic acid methyl ester	Beta amyloid A4 protein	APP	0.377615	THRB
3,4-di-o-caffeoylquinic acid methyl ester	Matrix metalloproteinase 13	MMP13	0.361073	AKR1D1
3,4-di-o-caffeoylquinic acid methyl ester	Matrix metalloproteinase 2	MMP2	0.361073	SRD5A2
3,4-di-o-caffeoylquinic acid methyl ester	Matrix metalloproteinase 12	MMP12	0.361073	polA
3,4-di-o-caffeoylquinic acid methyl ester	Aldose reductase	AKR1B1	0.311638	MBNL1
3,4-di-o-caffeoylquinic acid methyl ester	Aldo-keto reductase family 1 member B10	AKR1B10	0.311638	CD68
3,4-di-o-caffeoylquinic acid methyl ester	Glucose-6-phosphate translocase	SLC37A4	0.121906	GNA15
3,4-di-o-caffeoylquinic acid methyl ester	Liver glycogen phosphorylase	PYGL	0.121906	GNAL
3,4-di-o-caffeoylquinic acid methyl ester	Protein kinase C alpha	PRKCA	0.121906	MAPK1
3,4-di-o-caffeoylquinic acid methyl ester	Protein kinase C delta	PRKCD	0.121906	Or55b4
3,4-di-o-caffeoylquinic acid methyl ester	Leukocyte elastase	ELANE	0.121906	PLAT
3,4-di-o-caffeoylquinic acid methyl ester	Carbonic anhydrase II	CA2	0.121906	SRD5A1
3,4-di-o-caffeoylquinic acid methyl ester	Carbonic anhydrase VII	CA7	0.121906	SRD5A3
3,4-di-o-caffeoylquinic acid methyl ester	Carbonic anhydrase XIV	CA14	0.121906
3,4-di-o-caffeoylquinic acid methyl ester	Carbonic anhydrase IX	CA9	0.121906
3,4-di-o-caffeoylquinic acid methyl ester	Carbonic anhydrase IV	CA4	0.121906
3,4-di-o-caffeoylquinic acid methyl ester	Carbonic anhydrase VA	CA5A	0.121906
3,4-di-o-caffeoylquinic acid methyl ester	Vascular endothelial growth factor receptor 2	KDR	0.121906
3,4-di-o-caffeoylquinic acid methyl ester	Carbonic anhydrase I	CA1	0.121906
3,4-di-o-caffeoylquinic acid methyl ester	Carbonic anhydrase VI	CA6	0.121906
3,4-di-o-caffeoylquinic acid methyl ester	Carbonic anhydrase XII	CA12	0.121906
3,4-di-o-caffeoylquinic acid methyl ester	Carbonic anhydrase XIII	CA13	0.121906
3,4-di-o-caffeoylquinic acid methyl ester	Carbonic anhydrase VB	CA5B	0.121906
3,4-di-o-caffeoylquinic acid methyl ester	P-glycoprotein 1	ABCB1	0.121906
3,4-di-o-caffeoylquinic acid methyl ester	Transmembrane protease serine 11D	TMPRSS11D	0.121906
3,4-di-o-caffeoylquinic acid methyl ester	Plasminogen (by homology)	PLG	0.121906
3,4-di-o-caffeoylquinic acid methyl ester	Trypsin I (by homology)	PRSS1	0.121906
3,4-di-o-caffeoylquinic acid methyl ester	Urokinase-type plasminogen activator	PLAU	0.121906
3,4-di-o-caffeoylquinic acid methyl ester	Dynamin-1	DNM1	0.121906
3,4-di-o-caffeoylquinic acid methyl ester	Trypsin III (by homology)	PRSS3	0.121906
3,4-di-o-caffeoylquinic acid methyl ester	Phosphodiesterase 9A	PDE9A	0.121906
3,4-di-o-caffeoylquinic acid methyl ester	Phosphodiesterase 1B	PDE1B	0.121906
3,4-di-o-caffeoylquinic acid methyl ester	WD repeat-containing protein 5	WDR5	0.121906
3,4-di-o-caffeoylquinic acid methyl ester	Thymidine phosphorylase	TYMP	0.121906
3,4-di-o-caffeoylquinic acid methyl ester	Apoptosis regulator Bcl-2	BCL2	0.121906
3,4-di-o-caffeoylquinic acid methyl ester	Coagulation factor IX	F9	0.121906
3,4-di-o-caffeoylquinic acid methyl ester	DNA polymerase beta (by homology)	POLB	0.121906
3,4-di-o-caffeoylquinic acid methyl ester	Caspase-3	CASP3	0.121906
3,4-di-o-caffeoylquinic acid methyl ester	Proteasome Macropain subunit	PSMB2	0.121906
3,4-di-o-caffeoylquinic acid methyl ester	Placenta growth factor	PGF	0.121906
3,4-di-o-caffeoylquinic acid methyl ester	Vascular endothelial growth factor A	VEGFA	0.121906
3,4-di-o-caffeoylquinic acid methyl ester	Serine/threonine-protein kinase AKT	AKT1	0.121906
3,4-di-o-caffeoylquinic acid methyl ester	Insulin-degrading enzyme	IDE	0.121906
3,4-di-o-caffeoylquinic acid methyl ester	Cyclin-dependent kinase 2	CDK2	0.121906
3,4-di-o-caffeoylquinic acid methyl ester	Cyclin-dependent kinase 1	CDK1	0.121906
Vitexin	Aldose reductase (by homology)	AKR1B1	1
Vitexin	Carbonic anhydrase VII	CA7	0.118883
Vitexin	Carbonic anhydrase XII	CA12	0.118883
Vitexin	Equilibrative nucleoside transporter 1	SLC29A1	0.118883
(1r,3ar,7as)-1-hydroxy-3-(hydroxymethyl)-1,3a,4,6,7,7a-hexahydroinden-5-one	Leukotriene B4 receptor 1	LTB4R	0.0893705
(1r,3ar,7as)-1-hydroxy-3-(hydroxymethyl)-1,3a,4,6,7,7a-hexahydroinden-5-one	Serotonin transporter (by homology)	SLC6A4	0.08057
(1r,3ar,7as)-1-hydroxy-3-(hydroxymethyl)-1,3a,4,6,7,7a-hexahydroinden-5-one	Nuclear receptor ROR-gamma	RORC	0.08057
(1r,3ar,7as)-1-hydroxy-3-(hydroxymethyl)-1,3a,4,6,7,7a-hexahydroinden-5-one	DNA polymerase beta	POLB	0.08057
(1r,3ar,7as)-1-hydroxy-3-(hydroxymethyl)-1,3a,4,6,7,7a-hexahydroinden-5-one	Phosphodiesterase 4D	PDE4D	0.08057
(1r,3ar,7as)-1-hydroxy-3-(hydroxymethyl)-1,3a,4,6,7,7a-hexahydroinden-5-one	Protein-tyrosine phosphatase 1B	PTPN1	0.08057
(1r,3ar,7as)-1-hydroxy-3-(hydroxymethyl)-1,3a,4,6,7,7a-hexahydroinden-5-one	Receptor-type tyrosine-protein phosphatase F (LAR)	PTPRF	0.08057
(1r,3ar,7as)-1-hydroxy-3-(hydroxymethyl)-1,3a,4,6,7,7a-hexahydroinden-5-one	T-cell protein-tyrosine phosphatase	PTPN2	0.08057
(1r,3ar,7as)-1-hydroxy-3-(hydroxymethyl)-1,3a,4,6,7,7a-hexahydroinden-5-one	Phospholipase A2 group 1B	PLA2G1B	0.08057
(1r,3ar,7as)-1-hydroxy-3-(hydroxymethyl)-1,3a,4,6,7,7a-hexahydroinden-5-one	Dual specificity phosphatase Cdc25B	CDC25B	0.08057
(1r,3ar,7as)-1-hydroxy-3-(hydroxymethyl)-1,3a,4,6,7,7a-hexahydroinden-5-one	Low molecular weight phosphotyrosine protein phosphatase	ACP1	0.08057
(1r,3ar,7as)-1-hydroxy-3-(hydroxymethyl)-1,3a,4,6,7,7a-hexahydroinden-5-one	Aldo-keto reductase family 1 member B10	AKR1B10	0.08057
(1r,3ar,7as)-1-hydroxy-3-(hydroxymethyl)-1,3a,4,6,7,7a-hexahydroinden-5-one	Corticosteroid binding globulin	SERPINA6	0.08057
(1r,3ar,7as)-1-hydroxy-3-(hydroxymethyl)-1,3a,4,6,7,7a-hexahydroinden-5-one	Testis-specific androgen-binding protein	SHBG	0.08057
(1r,3ar,7as)-1-hydroxy-3-(hydroxymethyl)-1,3a,4,6,7,7a-hexahydroinden-5-one	CD81 antigen	CD81	0.08057
(1r,3ar,7as)-1-hydroxy-3-(hydroxymethyl)-1,3a,4,6,7,7a-hexahydroinden-5-one	Cytochrome P450 19A1	CYP19A1	0.0717872
(1r,3ar,7as)-1-hydroxy-3-(hydroxymethyl)-1,3a,4,6,7,7a-hexahydroinden-5-one	Androgen Receptor (by homology)	AR	0.0717872
(1r,3ar,7as)-1-hydroxy-3-(hydroxymethyl)-1,3a,4,6,7,7a-hexahydroinden-5-one	Prostanoid EP1 receptor (by homology)	PTGER1	0.0717872
(1r,3ar,7as)-1-hydroxy-3-(hydroxymethyl)-1,3a,4,6,7,7a-hexahydroinden-5-one	Prostanoid EP4 receptor (by homology)	PTGER4	0.0717872
(1r,3ar,7as)-1-hydroxy-3-(hydroxymethyl)-1,3a,4,6,7,7a-hexahydroinden-5-one	Prostanoid EP2 receptor (by homology)	PTGER2	0.0717872
(1r,3ar,7as)-1-hydroxy-3-(hydroxymethyl)-1,3a,4,6,7,7a-hexahydroinden-5-one	Prostanoid IP receptor	PTGIR	0.0717872
(1r,3ar,7as)-1-hydroxy-3-(hydroxymethyl)-1,3a,4,6,7,7a-hexahydroinden-5-one	Protein-tyrosine phosphatase 1C	PTPN6	0.0717872
(1r,3ar,7as)-1-hydroxy-3-(hydroxymethyl)-1,3a,4,6,7,7a-hexahydroinden-5-one	Telomerase reverse transcriptase	TERT	0.0717872
(1r,3ar,7as)-1-hydroxy-3-(hydroxymethyl)-1,3a,4,6,7,7a-hexahydroinden-5-one	Fatty acid binding protein adipocyte	FABP4	0.0717872
(1r,3ar,7as)-1-hydroxy-3-(hydroxymethyl)-1,3a,4,6,7,7a-hexahydroinden-5-one	Peroxisome proliferator-activated receptor gamma	PPARG	0.0717872
(1r,3ar,7as)-1-hydroxy-3-(hydroxymethyl)-1,3a,4,6,7,7a-hexahydroinden-5-one	Peroxisome proliferator-activated receptor alpha	PPARA	0.0717872
(1r,3ar,7as)-1-hydroxy-3-(hydroxymethyl)-1,3a,4,6,7,7a-hexahydroinden-5-one	Fatty acid binding protein muscle	FABP3	0.0717872
(1r,3ar,7as)-1-hydroxy-3-(hydroxymethyl)-1,3a,4,6,7,7a-hexahydroinden-5-one	Fatty acid binding protein epidermal	FABP5	0.0717872
(1r,3ar,7as)-1-hydroxy-3-(hydroxymethyl)-1,3a,4,6,7,7a-hexahydroinden-5-one	Fatty acid-binding protein, liver	FABP1	0.0717872
(1r,3ar,7as)-1-hydroxy-3-(hydroxymethyl)-1,3a,4,6,7,7a-hexahydroinden-5-one	PI3-kinase p110-alpha/p85-alpha	PIK3CA PIK3R1	0.0717872
(1r,3ar,7as)-1-hydroxy-3-(hydroxymethyl)-1,3a,4,6,7,7a-hexahydroinden-5-one	Dual specificity phosphatase Cdc25A	CDC25A	0.0717872
(1r,3ar,7as)-1-hydroxy-3-(hydroxymethyl)-1,3a,4,6,7,7a-hexahydroinden-5-one	Acyl-CoA desaturase	SCD	0.0717872
(1r,3ar,7as)-1-hydroxy-3-(hydroxymethyl)-1,3a,4,6,7,7a-hexahydroinden-5-one	Prostanoid FP receptor	PTGFR	0.0717872
(1r,3ar,7as)-1-hydroxy-3-(hydroxymethyl)-1,3a,4,6,7,7a-hexahydroinden-5-one	Prostanoid EP3 receptor	PTGER3	0.0717872
(1r,3ar,7as)-1-hydroxy-3-(hydroxymethyl)-1,3a,4,6,7,7a-hexahydroinden-5-one	Solute carrier family 22 member 6 (by homology)	SLC22A6	0.0717872
(1r,3ar,7as)-1-hydroxy-3-(hydroxymethyl)-1,3a,4,6,7,7a-hexahydroinden-5-one	Prolyl endopeptidase	PREP	0.0717872
(1r,3ar,7as)-1-hydroxy-3-(hydroxymethyl)-1,3a,4,6,7,7a-hexahydroinden-5-one	Prostaglandin E synthase	PTGES	0.0717872
(1r,3ar,7as)-1-hydroxy-3-(hydroxymethyl)-1,3a,4,6,7,7a-hexahydroinden-5-one	Nitric oxide synthase, inducible	NOS2	0.0717872
(1r,3ar,7as)-1-hydroxy-3-(hydroxymethyl)-1,3a,4,6,7,7a-hexahydroinden-5-one	Glucocorticoid receptor	NR3C1	0.0717872
(1r,3ar,7as)-1-hydroxy-3-(hydroxymethyl)-1,3a,4,6,7,7a-hexahydroinden-5-one	Mineralocorticoid receptor	NR3C2	0.0717872
(1r,3ar,7as)-1-hydroxy-3-(hydroxymethyl)-1,3a,4,6,7,7a-hexahydroinden-5-one	11-beta-hydroxysteroid dehydrogenase 2	HSD11B2	0.0717872
Hyperoside	Aldose reductase	AKR1B1	1
Hyperoside	Carbonic anhydrase II	CA2	1
Hyperoside	Carbonic anhydrase VII	CA7	1
Hyperoside	Carbonic anhydrase XII	CA12	1
Hyperoside	Carbonic anhydrase IV	CA4	1
Hyperoside	NADPH oxidase 4	NOX4	0.998137
Hyperoside	Adrenergic receptor alpha-2	ADRA2C	0.998137
Hyperoside	Acetylcholinesterase	ACHE	0.804529
Hyperoside	Quinone reductase 2	NQO2	0.578271
Hyperoside	Ribosomal protein S6 kinase alpha 3	RPS6KA3	0.427429
Hyperoside	Neuromedin-U receptor 2	NMUR2	0.368795
Hyperoside	Alpha-2a adrenergic receptor	ADRA2A	0.368795
Hyperoside	Cyclooxygenase-2	PTGS2	0.159289
Hyperoside	Lymphocyte differentiation antigen CD38	CD38	0.134155
Hyperoside	Phosphodiesterase 5A	PDE5A	0.109013
Hyperoside	TNF-alpha	TNF	0.100634
Hyperoside	Interleukin-2	IL2	0.100634
Hyperoside	Xanthine dehydrogenase	XDH	0.100634
Hyperoside	Adenosine A1 receptor (by homology)	ADORA1	0.100634
Hyperoside	Arachidonate 5-lipoxygenase	ALOX5	0.100634
Hyperoside	Equilibrative nucleoside transporter 1	SLC29A1	0.100634
Hyperoside	Telomerase reverse transcriptase	TERT	0.100634
6-prenylluteolin	Serine/threonine-protein kinase AKT	AKT1	1
6-prenylluteolin	Cytochrome P450 19A1	CYP19A1	0.117455
6-prenylluteolin	Peroxisome proliferator-activated receptor gamma	PPARG	0.117455
6-prenylluteolin	Phosphodiesterase 5A	PDE5A	0.117455
6-prenylluteolin	Xanthine dehydrogenase	XDH	0.117455
6-prenylluteolin	Aldose reductase	AKR1B1	0.10934
6-prenylluteolin	Cyclin-dependent kinase 5/CDK5 activator 1	CDK5R1 CDK5	0.10934
6-prenylluteolin	Cyclin-dependent kinase 1/cyclin B	CCNB3 CDK1 CCNB1 CCNB2	0.10934
6-prenylluteolin	Adenosine A1 receptor (by homology)	ADORA1	0.10934
6-prenylluteolin	Glyoxalase I	GLO1	0.10934
6-prenylluteolin	Tyrosine-protein kinase SYK	SYK	0.10934
6-prenylluteolin	Poly [ADP-ribose] polymerase-1	PARP1	0.10934
6-prenylluteolin	Transthyretin	TTR	0.10934
6-prenylluteolin	Matrix metalloproteinase 12	MMP12	0.10934
6-prenylluteolin	Lymphocyte differentiation antigen CD38	CD38	0.10934
6-prenylluteolin	Cytochrome P450 1B1	CYP1B1	0.10934
6-prenylluteolin	Aldo-keto reductase family 1 member B10	AKR1B10	0.10934
6-prenylluteolin	Tankyrase-2	TNKS2	0.10934
6-prenylluteolin	Tankyrase-1	TNKS	0.10934
6-prenylluteolin	DNA topoisomerase I (by homology)	TOP1	0.10934
6-prenylluteolin	Arginase-1 (by homology)	ARG1	0.10934
6-prenylluteolin	Carbonic anhydrase II	CA2	0.10934
6-prenylluteolin	Carbonic anhydrase IV	CA4	0.10934
6-prenylluteolin	Arachidonate 15-lipoxygenase	ALOX15	0.10934
6-prenylluteolin	NADPH oxidase 4	NOX4	0.10934
6-prenylluteolin	Plasminogen	PLG	0.10934
6-prenylluteolin	Beta amyloid A4 protein	APP	0.10934
6-prenylluteolin	Glycogen synthase kinase-3 beta	GSK3B	0.10934
6-prenylluteolin	Carbonic anhydrase XII	CA12	0.10934
6-prenylluteolin	Thrombin	F2	0.10934
6-prenylluteolin	Multidrug resistance-associated protein 1	ABCC1	0.10934
6-prenylluteolin	Protein-tyrosine phosphatase 1B	PTPN1	0.10934
6-prenylluteolin	Acetylcholinesterase	ACHE	0.10934
6-prenylluteolin	Cyclin-dependent kinase 6	CDK6	0.10934
6-prenylluteolin	Adenosine A2a receptor (by homology)	ADORA2A	0.10934
6-prenylluteolin	Casein kinase II alpha	CSNK2A1	0.10934
6-prenylluteolin	NEDD8-activating enzyme E1 regulatory subunit	NAE1	0.10934
6-prenylluteolin	AMY1C	AMY1A	0.10934
6-prenylluteolin	P-glycoprotein 1	ABCB1	0.10934
6-prenylluteolin	Microtubule-associated protein tau	MAPT	0.10934
6-prenylluteolin	Lysine-specific demethylase 4D-like	KDM4E	0.10934
6-prenylluteolin	G-protein coupled receptor 35	GPR35	0.10934
6-prenylluteolin	Vasopressin V2 receptor	AVPR2	0.10934
6-prenylluteolin	DNA topoisomerase II alpha	TOP2A	0.10934
6-prenylluteolin	Insulin-like growth factor I receptor	IGF1R	0.10934
6-prenylluteolin	Insulin receptor	INSR	0.10934
6-prenylluteolin	Serine/threonine-protein kinase PIM1	PIM1	0.10934
6-prenylluteolin	Serine/threonine-protein kinase Aurora-B	AURKB	0.10934
6-prenylluteolin	Dopamine D4 receptor	DRD4	0.10934
6-prenylluteolin	Myosin light chain kinase, smooth muscle	MYLK	0.10934
6-prenylluteolin	Myeloperoxidase	MPO	0.10934
6-prenylluteolin	PI3-kinase p85-alpha subunit	PIK3R1	0.10934
6-prenylluteolin	Death-associated protein kinase 1	DAPK1	0.10934
6-prenylluteolin	Liver glycogen phosphorylase	PYGL	0.10934
6-prenylluteolin	Focal adhesion kinase 1	PTK2	0.10934
6-prenylluteolin	Vascular endothelial growth factor receptor 2	KDR	0.10934
6-prenylluteolin	Matrix metalloproteinase 13	MMP13	0.10934
6-prenylluteolin	Matrix metalloproteinase 3	MMP3	0.10934
6-prenylluteolin	Carbonic anhydrase III	CA3	0.10934
6-prenylluteolin	Serine/threonine-protein kinase PLK1	PLK1	0.10934
6-prenylluteolin	PI3-kinase p110-gamma subunit	PIK3CG	0.10934
6-prenylluteolin	Protein kinase N1	PKN1	0.10934
6-prenylluteolin	Hepatocyte growth factor receptor	MET	0.10934
6-prenylluteolin	Serine/threonine-protein kinase NEK2	NEK2	0.10934
6-prenylluteolin	Carbonic anhydrase XIII (by homology)	CA13	0.10934
6-prenylluteolin	CaM kinase II beta	CAMK2B	0.10934
6-prenylluteolin	Serine/threonine-protein kinase NEK6	NEK6	0.10934
6-prenylluteolin	Phospholipase A2 group 1B	PLA2G1B	0.10934
6-prenylluteolin	Carbonic anhydrase VA	CA5A	0.10934
6-prenylluteolin	DNA-(apurinic or apyrimidinic site) lyase	APEX1	0.10934
6-prenylluteolin	NUAK family SNF1-like kinase 1	NUAK1	0.10934
6-prenylluteolin	Aldo-keto reductase family 1 member C2 (by homology)	AKR1C2	0.10934
6-prenylluteolin	Aldo-keto reductase family 1 member C1 (by homology)	AKR1C1	0.10934
6-prenylluteolin	Aldo-keto-reductase family 1 member C3 (by homology)	AKR1C3	0.10934
6-prenylluteolin	Aldo-keto reductase family 1 member C4 (by homology)	AKR1C4	0.10934
6-prenylluteolin	Aldehyde reductase (by homology)	AKR1A1	0.10934
6-prenylluteolin	Carbonic anhydrase VI	CA6	0.10934
6-prenylluteolin	Butyrylcholinesterase	BCHE	0.10934
6-prenylluteolin	Carbonic anhydrase VII	CA7	0.10934
6-prenylluteolin	Androgen Receptor	AR	0.10934
6-prenylluteolin	Beta-galactoside alpha-2,6-sialyltransferase 1	ST6GAL1	0.10934
6-prenylluteolin	Carbonyl reductase [NADPH] 1	CBR1	0.10934
6-prenylluteolin	Beta-secretase 1	BACE1	0.10934
6-prenylluteolin	Matrix metalloproteinase 9	MMP9	0.10934
6-prenylluteolin	Matrix metalloproteinase 2	MMP2	0.10934
6-prenylluteolin	6-phosphofructo-2-kinase/fructose-2,6-bisphosphatase 3	PFKFB3	0.10934
6-prenylluteolin	Arachidonate 12-lipoxygenase	ALOX12	0.10934
6-prenylluteolin	Monoamine oxidase A	MAOA	0.10934
6-prenylluteolin	Phospholipase A2 group IIA	PLA2G2A	0.10934
6-prenylluteolin	Tyrosinase	TYR	0.10934
6-prenylluteolin	Aryl hydrocarbon receptor	AHR	0.10934
6-prenylluteolin	Estrogen-related receptor alpha	ESRRA	0.10934
6-prenylluteolin	Cystic fibrosis transmembrane conductance regulator	CFTR	0.10934
6-prenylluteolin	Carbonic anhydrase I	CA1	0.10934
6-prenylluteolin	Carbonic anhydrase IX	CA9	0.10934
6-prenylluteolin	Tyrosine-protein kinase receptor FLT3	FLT3	0.10934
6-prenylluteolin	Arachidonate 5-lipoxygenase	ALOX5	0.10934
6-prenylluteolin	Receptor-type tyrosine-protein phosphatase S	PTPRS	0.10934
6-prenylluteolin	ATP-binding cassette sub-family G member 2	ABCG2	0.10934
6-prenylluteolin	ALK tyrosine kinase receptor	ALK	0.10934
Rhizobialide	Protein-tyrosine phosphatase 1B	PTPN1	0.139062
Rhizobialide	Vitamin D receptor	VDR	0.130792
Rhizobialide	Dual specificity phosphatase Cdc25A	CDC25A	0.1061
Rhizobialide	11-beta-hydroxysteroid dehydrogenase 1	HSD11B1	0.0978745
Rhizobialide	NAD-dependent deacetylase sirtuin 2	SIRT2	0.0978745
Rhizobialide	Protein kinase C alpha	PRKCA	0.0978745
Rhizobialide	Acetylcholinesterase	ACHE	0.0978745
Rhizobialide	Thrombin	F2	0.0978745
Rhizobialide	Cytochrome P450 19A1	CYP19A1	0.0978745
Rhizobialide	Carbonic anhydrase I	CA1	0.0978745
Rhizobialide	Carbonic anhydrase IX	CA9	0.0978745
Rhizobialide	Trypsin I	PRSS1	0.0978745
Rhizobialide	Carbonic anhydrase II	CA2	0.0978745
Rhizobialide	Poly [ADP-ribose] polymerase-1	PARP1	0.0978745
Rhizobialide	Tankyrase-2	TNKS2	0.0978745
Rhizobialide	Tankyrase-1	TNKS	0.0978745
Rhizobialide	HMG-CoA reductase	HMGCR	0.0978745
Rhizobialide	Kappa Opioid receptor	OPRK1	0.0978745
Rhizobialide	Protein phosphatase 2C beta	PPM1B	0.0978745
Rhizobialide	Serine/threonine protein phosphatase PP1-gamma catalytic subunit	PPP1CC	0.0978745
Rhizobialide	Beta secretase 2	BACE2	0.0978745
Rhizobialide	Fatty acid synthase	FASN	0.0978745
Rhizobialide	Anandamide amidohydrolase	FAAH	0.0978745
Rhizobialide	Cytosolic phospholipase A2	PLA2G4A	0.0978745
Rhizobialide	HERG	KCNH2	0.0978745
Rhizobialide	UDP-glucuronosyltransferase 2B7	UGT2B7	0.0978745
Rhizobialide	Chymotrypsin C	CTRC	0.0978745
Rhizobialide	Cathepsin S	CTSS	0.0978745
Rhizobialide	Acetyl-CoA carboxylase 2	ACACB	0.0978745
Rhizobialide	Prolactin-releasing peptide receptor	PRLHR	0.0978745
Rhizobialide	Metabotropic glutamate receptor 5	GRM5	0.0978745
Rhizobialide	Muscarinic acetylcholine receptor M1	CHRM1	0.0978745
Rhizobialide	Cyclin-dependent kinase 5/CDK5 activator 1	CDK5R1 CDK5	0.0978745
Rhizobialide	Dual-specificity tyrosine-phosphorylation regulated kinase 1A	DYRK1A	0.0978745
Rhizobialide	Calcitonin gene-related peptide type 1 receptor	CALCRL	0.0978745
Rhizobialide	Mu opioid receptor	OPRM1	0.0978745
Rhizobialide	Nicotinamide phosphoribosyltransferase	NAMPT	0.0978745
Rhizobialide	Gonadotropin-releasing hormone receptor	GNRHR	0.0978745
Rhizobialide	6-phosphofructo-2-kinase/fructose-2,6-bisphosphatase 3	PFKFB3	0.0978745
Rhizobialide	Serine/threonine-protein kinase Chk2	CHEK2	0.0978745
Rhizobialide	Acyl coenzyme A:cholesterol acyltransferase	CES1	0.0978745
Rhizobialide	Acetyl-CoA carboxylase 1	ACACA	0.0978745
Rhizobialide	PI3-kinase p110-alpha subunit	PIK3CA	0.0978745
Rhizobialide	Vanilloid receptor	TRPV1	0.0978745
Rhizobialide	Vascular endothelial growth factor receptor 2	KDR	0.0978745
Rhizobialide	Serine/threonine-protein kinase Aurora-B	AURKB	0.0978745
Rhizobialide	Sodium channel protein type IX alpha subunit	SCN9A	0.0978745
Rhizobialide	LIM domain kinase 2	LIMK2	0.0978745
Rhizobialide	Tyrosine-protein kinase ABL	ABL1	0.0978745
Rhizobialide	Thrombin and coagulation factor X	F10	0.0978745
Rhizobialide	Tyrosine-protein kinase LCK	LCK	0.0978745
Rhizobialide	Hepatocyte growth factor receptor	MET	0.0978745
Rhizobialide	Tyrosine-protein kinase TIE-2	TEK	0.0978745
Rhizobialide	Serine/threonine-protein kinase Aurora-A	AURKA	0.0978745
Rhizobialide	Thromboxane-A synthase	TBXAS1	0.0978745
Rhizobialide	Phosphodiesterase 4B (by homology)	PDE4B	0.0978745
Rhizobialide	Phosphodiesterase 7A	PDE7A	0.0978745
Rhizobialide	Delta opioid receptor	OPRD1	0.0978745
Rhizobialide	MAP kinase p38 alpha	MAPK14	0.0978745
Rhizobialide	Tyrosine-protein kinase SRC	SRC	0.0978745
Rhizobialide	Inhibitor of nuclear factor kappa B kinase epsilon subunit	IKBKE	0.0978745
Rhizobialide	Serine/threonine-protein kinase TBK1	TBK1	0.0978745
Rhizobialide	CDC7/DBF4 (Cell division cycle 7-related protein kinase/Activator of S phase kinase)	CDC7	0.0978745
Rhizobialide	Perforin-1	PRF1	0.0978745
Rhizobialide	Phosphodiesterase 3	PDE3A	0.0978745
Rhizobialide	Phosphodiesterase 3B	PDE3B	0.0978745
Rhizobialide	Nitric-oxide synthase, brain	NOS1	0.0978745
Rhizobialide	Protein kinase C delta	PRKCD	0.0978745
Rhizobialide	Protein kinase C theta	PRKCQ	0.0978745
Rhizobialide	Corticotropin releasing factor receptor 1 (by homology)	CRHR1	0.0978745
Rhizobialide	Intercellular adhesion molecule (ICAM-1), Integrin alpha-L/beta-2	ITGAL ICAM1 ITGB2	0.0978745
Rhizobialide	c-Jun N-terminal kinase 1	MAPK8	0.0978745
Rhizobialide	c-Jun N-terminal kinase 3	MAPK10	0.0978745
Rhizobialide	Histone deacetylase 1	HDAC1	0.0978745
Rhizobialide	Melanin-concentrating hormone receptor 1	MCHR1	0.0978745
Rhizobialide	Neuropeptide Y receptor type 5 (by homology)	NPY5R	0.0978745
Rhizobialide	Histone deacetylase 3	HDAC3	0.0978745
Rhizobialide	Prostanoid EP4 receptor	PTGER4	0.0978745
Rhizobialide	Histone deacetylase 6	HDAC6	0.0978745
Rhizobialide	FK506-binding protein 1A	FKBP1A	0.0978745
Rhizobialide	Scavenger receptor class B member 1	SCARB1	0.0978745
Rhizobialide	Serine/threonine-protein kinase PIM1	PIM1	0.0978745
Rhizobialide	Histone deacetylase 8	HDAC8	0.0978745
Rhizobialide	Histone deacetylase 11	HDAC11	0.0978745
Rhizobialide	MAP kinase ERK1 (by homology)	MAPK3	0.0978745
Rhizobialide	Histone deacetylase 10	HDAC10	0.0978745
Rhizobialide	Heat shock protein HSP 90-alpha	HSP90AA1	0.0978745
Rhizobialide	Heat shock protein HSP 90-beta	HSP90AB1	0.0978745
Rhizobialide	Phosphodiesterase 10A (by homology)	PDE10A	0.0978745
Rhizobialide	Orexin receptor 2	HCRTR2	0.0978745
Rhizobialide	Muscarinic acetylcholine receptor M2	CHRM2	0.0978745
Rhizobialide	Macrophage colony stimulating factor receptor	CSF1R	0.0978745
Rhizobialide	Purinergic receptor P2Y12	P2RY12	0.0978745
Rhizobialide	ORAI 1/2/3	ORAI1	0.0978745
Rhizobialide	Sodium/glucose cotransporter 1	SLC5A1	0.0978745
Rhizobialide	Voltage-gated calcium channel alpha2/delta subunit 1	CACNA2D1	0.0978745
Rhizobialide	Focal adhesion kinase 1	PTK2	0.0978745
Rhizobialide	Leucine-rich repeat serine/threonine-protein kinase 2	LRRK2	0.0978745
Rhizobialide	Histone deacetylase 2	HDAC2	0.0978745
Rhizobialide	Platelet-derived growth factor receptor alpha	PDGFRA	0.0978745
Isoliquiritigenin	Aldose reductase	AKR1B1	0.544187
Isoliquiritigenin	Neuronal acetylcholine receptor protein alpha-7 subunit	CHRNA7	0.37921
Isoliquiritigenin	Epidermal growth factor receptor erbB1	EGFR	0.363469
Isoliquiritigenin	Telomerase reverse transcriptase	TERT	0.269084
Isoliquiritigenin	ATP-binding cassette sub-family G member 2	ABCG2	0.245481
Isoliquiritigenin	Beta amyloid A4 protein	APP	0.182723
Isoliquiritigenin	Cytochrome P450 19A1	CYP19A1	0.174863
Isoliquiritigenin	Monoamine oxidase A	MAOA	0.174863
Isoliquiritigenin	Coagulation factor VII/tissue factor	F3	0.174863
Isoliquiritigenin	Nitric oxide synthase, inducible (by homology)	NOS2	0.159189
Isoliquiritigenin	Alpha-synuclein	SNCA	0.143473
Isoliquiritigenin	Aldehyde dehydrogenase	ALDH2	0.143473
Isoliquiritigenin	Voltage-gated potassium channel subunit Kv1.3	KCNA3	0.135616
Isoliquiritigenin	Beta-secretase 1	BACE1	0.12775
Isoliquiritigenin	Arachidonate 5-lipoxygenase	ALOX5	0.119895
Isoliquiritigenin	Cyclooxygenase-2	PTGS2	0.119895
Isoliquiritigenin	Monoamine oxidase B	MAOB	0.119895
Isoliquiritigenin	3-phosphoinositide dependent protein kinase-1	PDPK1	0.112042
Isoliquiritigenin	P-glycoprotein 1	ABCB1	0.112042
Isoliquiritigenin	Estrogen receptor alpha	ESR1	0.112042
Isoliquiritigenin	Estrogen receptor beta	ESR2	0.112042
Isoliquiritigenin	Acetylcholinesterase	ACHE	0.112042
Isoliquiritigenin	Toll-like receptor (TLR7/TLR9)	TLR9	0.112042
Isoliquiritigenin	Estradiol 17-beta-dehydrogenase 2	HSD17B2	0.112042
Isoliquiritigenin	Estradiol 17-beta-dehydrogenase 1	HSD17B1	0.112042
Isoliquiritigenin	Phosphodiesterase 4D	PDE4D	0.112042
Isoliquiritigenin	Tubulin beta-1 chain	TUBB1	0.112042
Isoliquiritigenin	Calcium-activated potassium channel subunit alpha-1	KCNMA1	0.112042
Isoliquiritigenin	Receptor-type tyrosine-protein phosphatase S	PTPRS	0.112042
Isoliquiritigenin	AMY1C	AMY1A	0.112042
Isoliquiritigenin	G protein-coupled receptor kinase 6	GRK6	0.112042
Isoliquiritigenin	Cathepsin L	CTSL	0.112042
Isoliquiritigenin	Insulin-like growth factor I receptor	IGF1R	0.112042
Isoliquiritigenin	Protein-tyrosine phosphatase 1B	PTPN1	0.112042
Isoliquiritigenin	NADPH oxidase 4	NOX4	0.112042
Isoliquiritigenin	Xanthine dehydrogenase	XDH	0.112042
Isoliquiritigenin	Tyrosine-protein kinase receptor FLT3	FLT3	0.112042
Isoliquiritigenin	Cyclin-dependent kinase 1/cyclin B	CCNB3 CDK1 CCNB1 CCNB2	0.112042
Isoliquiritigenin	Cyclin-dependent kinase 6	CDK6	0.112042
Isoliquiritigenin	Multidrug resistance-associated protein 1	ABCC1	0.112042
Isoliquiritigenin	Casein kinase II alpha	CSNK2A1	0.112042
Isoliquiritigenin	Cystic fibrosis transmembrane conductance regulator	CFTR	0.112042
Isoliquiritigenin	Cytochrome P450 1B1	CYP1B1	0.112042
Isoliquiritigenin	Tankyrase-2	TNKS2	0.112042
Isoliquiritigenin	Tankyrase-1	TNKS	0.112042
Isoliquiritigenin	Arachidonate 12-lipoxygenase	ALOX12	0.112042
Isoliquiritigenin	Steryl-sulfatase	STS	0.112042
Isoliquiritigenin	Dihydroorotate dehydrogenase	DHODH	0.112042
Isoliquiritigenin	Protein farnesyltransferase	FNTA FNTB	0.112042
Isoliquiritigenin	Tyrosinase	TYR	0.112042
Isoliquiritigenin	Aryl hydrocarbon receptor	AHR	0.112042
Isoliquiritigenin	Insulin-like growth factor binding protein 3	IGFBP3	0.112042
Isoliquiritigenin	Serine/threonine-protein kinase PIM1	PIM1	0.112042
Isoliquiritigenin	Carbonyl reductase [NADPH] 1	CBR1	0.112042
Isoliquiritigenin	Aldo-keto-reductase family 1 member C3	AKR1C3	0.112042
Isoliquiritigenin	Lysine-specific demethylase 4D-like	KDM4E	0.112042
Isoliquiritigenin	Arachidonate 15-lipoxygenase	ALOX15	0.112042
Isoliquiritigenin	Cyclin-dependent kinase 1	CDK1	0.112042
Isoliquiritigenin	Glyoxalase I	GLO1	0.112042
Isoliquiritigenin	Matrix metalloproteinase 12	MMP12	0.112042
Isoliquiritigenin	Lymphocyte differentiation antigen CD38	CD38	0.112042
Isoliquiritigenin	DNA topoisomerase I (by homology)	TOP1	0.112042
Isoliquiritigenin	Arginase-1 (by homology)	ARG1	0.112042
Isoliquiritigenin	Glutathione S-transferase A1	GSTA1	0.112042
Isoliquiritigenin	Solute carrier family 22 member 12	SLC22A12	0.112042
Isoliquiritigenin	Cyclin-dependent kinase 2	CDK2	0.112042
Isoliquiritigenin	Maltase-glucoamylase	MGAM	0.112042
Isoliquiritigenin	Estrogen-related receptor beta	ESRRB	0.112042
(z)-p-methoxycinnamic acid	Carbonic anhydrase II	CA2	0.194839
(z)-p-methoxycinnamic acid	Carbonic anhydrase VII	CA7	0.194839
(z)-p-methoxycinnamic acid	Carbonic anhydrase I	CA1	0.194839
(z)-p-methoxycinnamic acid	Carbonic anhydrase XII	CA12	0.194839
(z)-p-methoxycinnamic acid	Carbonic anhydrase XIV	CA14	0.194839
(z)-p-methoxycinnamic acid	Carbonic anhydrase IX	CA9	0.194839
(z)-p-methoxycinnamic acid	Carbonic anhydrase IV	CA4	0.194839
(z)-p-methoxycinnamic acid	Aldose reductase	AKR1B1	0.194839
(z)-p-methoxycinnamic acid	Monocarboxylate transporter 1 (by homology)	SLC16A1	0.142119
(z)-p-methoxycinnamic acid	Carbonic anhydrase VA	CA5A	0.142119
(z)-p-methoxycinnamic acid	Carbonic anhydrase III	CA3	0.142119
(z)-p-methoxycinnamic acid	Carbonic anhydrase VB	CA5B	0.142119
(z)-p-methoxycinnamic acid	Toll-like receptor 4 (by homology)	TLR4	0.142119
(z)-p-methoxycinnamic acid	Estrogen receptor beta	ESR2	0.133316
(z)-p-methoxycinnamic acid	Matrix metalloproteinase 1	MMP1	0.0893705
(z)-p-methoxycinnamic acid	Carbonic anhydrase VI	CA6	0.0893705
(z)-p-methoxycinnamic acid	Hydroxycarboxylic acid receptor 2	HCAR2	0.08057
(z)-p-methoxycinnamic acid	Arachidonate 5-lipoxygenase	ALOX5	0.08057
(z)-p-methoxycinnamic acid	Monoamine oxidase B	MAOB	0.08057
(z)-p-methoxycinnamic acid	Coagulation factor VII/tissue factor	F3	0.08057
(z)-p-methoxycinnamic acid	Peptidyl-glycine alpha-amidating monooxygenase	PAM	0.08057
(z)-p-methoxycinnamic acid	Neuronal acetylcholine receptor; alpha4/beta2	CHRNA4 CHRNB2	0.08057
(z)-p-methoxycinnamic acid	Aldo-keto reductase family 1 member B10	AKR1B10	0.08057
(z)-p-methoxycinnamic acid	Lysine-specific demethylase 4D-like	KDM4E	0.0717872
(z)-p-methoxycinnamic acid	Lysine-specific demethylase 3A	KDM3A	0.0717872
(z)-p-methoxycinnamic acid	Lysine-specific demethylase 2A	KDM2A	0.0717872
(z)-p-methoxycinnamic acid	Lysine-specific demethylase 5C	KDM5C	0.0717872
(z)-p-methoxycinnamic acid	Lysine-specific demethylase 4A	KDM4A	0.0717872
(z)-p-methoxycinnamic acid	Lysine-specific demethylase 4C	KDM4C	0.0717872
(z)-p-methoxycinnamic acid	Nuclear factor NF-kappa-B p65 subunit	RELA	0.0717872
(z)-p-methoxycinnamic acid	Kynurenine 3-monooxygenase (by homology)	KMO	0.0717872
(z)-p-methoxycinnamic acid	Egl nine homolog 3	EGLN3	0.0717872
(z)-p-methoxycinnamic acid	T1R1/T1R3_UNCURATED	TAS1R3 TAS1R1	0.0717872
(z)-p-methoxycinnamic acid	G protein-coupled receptor 44	PTGDR2	0.0717872
(z)-p-methoxycinnamic acid	Palmitoleoyl-protein carboxylesterase NOTUM	NOTUM	0.0717872
(z)-p-methoxycinnamic acid	Matrix metalloproteinase 2	MMP2	0.0717872
(z)-p-methoxycinnamic acid	Glutamate carboxypeptidase II	FOLH1	0.0717872
(z)-p-methoxycinnamic acid	Mast cell carboxypeptidase A	CPA3	0.0717872
(z)-p-methoxycinnamic acid	Protein-tyrosine phosphatase 1B	PTPN1	0.0717872
(z)-p-methoxycinnamic acid	Carbonic anhydrase XIII (by homology)	CA13	0.0717872
(z)-p-methoxycinnamic acid	G-protein coupled receptor kinase 2	GRK2	0.0717872
(z)-p-methoxycinnamic acid	DNA-(apurinic or apyrimidinic site) lyase	APEX1	0.0717872
(z)-p-methoxycinnamic acid	Matrix metalloproteinase 8	MMP8	0.0717872
(z)-p-methoxycinnamic acid	c-Jun N-terminal kinase 3	MAPK10	0.0717872
(z)-p-methoxycinnamic acid	Cyclooxygenase-2	PTGS2	0.0717872
(z)-p-methoxycinnamic acid	Solute carrier family 22 member 12	SLC22A12	0.0717872
(z)-p-methoxycinnamic acid	Intercellular adhesion molecule (ICAM-1), Integrin alpha-L/beta-2	ITGAL ICAM1 ITGB2	0.0717872
(z)-p-methoxycinnamic acid	Beta amyloid A4 protein	APP	0.0717872
(z)-p-methoxycinnamic acid	Serine/threonine-protein kinase PIM1	PIM1	0.0717872
(z)-p-methoxycinnamic acid	Lysine-specific demethylase 4B	KDM4B	0.0717872
(z)-p-methoxycinnamic acid	Lysine-specific demethylase 5B	KDM5B	0.0717872
(z)-p-methoxycinnamic acid	Serine/threonine-protein kinase PIM2	PIM2	0.0717872
(z)-p-methoxycinnamic acid	Matrix metalloproteinase 9	MMP9	0.0717872
(z)-p-methoxycinnamic acid	Angiotensin-converting enzyme	ACE	0.0717872
(z)-p-methoxycinnamic acid	Poly [ADP-ribose] polymerase-1	PARP1	0.0717872
(z)-p-methoxycinnamic acid	Poly [ADP-ribose] polymerase 2 (by homology)	PARP2	0.0717872
(z)-p-methoxycinnamic acid	Macrophage migration inhibitory factor	MIF	0.0717872
(z)-p-methoxycinnamic acid	Aryl hydrocarbon receptor	AHR	0.0717872
(z)-p-methoxycinnamic acid	Prostanoid EP4 receptor	PTGER4	0.0717872
(z)-p-methoxycinnamic acid	Endothelin receptor ET-B	EDNRB	0.0717872
(z)-p-methoxycinnamic acid	Renin	REN	0.0717872
(z)-p-methoxycinnamic acid	Leukocyte common antigen	PTPRC	0.0717872
(z)-p-methoxycinnamic acid	Quinone reductase 2	NQO2	0.0717872
(z)-p-methoxycinnamic acid	Glycogen synthase kinase-3 beta	GSK3B	0.0717872
(z)-p-methoxycinnamic acid	Beta-secretase 1	BACE1	0.0717872
Betulinic acid	DNA polymerase beta (by homology)	POLB	0.971606
Betulinic acid	Aldo-keto reductase family 1 member B10	AKR1B10	0.971606
Betulinic acid	SUMO-activating enzyme	SAE1 UBA2	0.812695
Betulinic acid	11-beta-hydroxysteroid dehydrogenase 1	HSD11B1	0.704017
Betulinic acid	Protein-tyrosine phosphatase 1B	PTPN1	0.528016
Betulinic acid	Prostaglandin E synthase	PTGES	0.150917
Betulinic acid	Bile acid receptor FXR	NR1H4	0.142507
Betulinic acid	T-cell protein-tyrosine phosphatase	PTPN2	0.109013
Betulinic acid	Dual specificity phosphatase Cdc25C	CDC25C	0.109013
Betulinic acid	G-protein coupled bile acid receptor 1	GPBAR1	0.100634
Betulinic acid	DNA topoisomerase II alpha	TOP2A	0.100634
Betulinic acid	Androgen Receptor	AR	0.100634
Betulinic acid	Nuclear receptor ROR-gamma	RORC	0.100634
Betulinic acid	Receptor-type tyrosine-protein phosphatase F (LAR)	PTPRF	0.100634
Betulinic acid	Low molecular weight phosphotyrosine protein phosphatase	ACP1	0.100634
Betulinic acid	Phospholipase A2 group 1B	PLA2G1B	0.100634
Betulinic acid	Dual specificity phosphatase Cdc25B	CDC25B	0.100634
Betulinic acid	Carboxylesterase 2	CES2	0.100634
Betulinic acid	Dual specificity phosphatase Cdc25A	CDC25A	0.100634
Betulinic acid	Phosphodiesterase 4D	PDE4D	0.100634
Betulinic acid	Fatty acid-binding protein, liver	FABP1	0.100634
Betulinic acid	UDP-glucuronosyltransferase 2B7	UGT2B7	0.100634
Betulinic acid	Vitamin D receptor	VDR	0.100634
Betulinic acid	Acyl-CoA desaturase	SCD	0.100634
Betulinic acid	Corticosteroid binding globulin	SERPINA6	0.100634
Betulinic acid	Testis-specific androgen-binding protein	SHBG	0.100634
Betulinic acid	Glucose-6-phosphate 1-dehydrogenase	G6PD	0.100634
Betulinic acid	Cytochrome P450 51 (by homology)	CYP51A1	0.100634
Betulinic acid	Cytochrome P450 19A1	CYP19A1	0.100634
Betulinic acid	Estradiol 17-beta-dehydrogenase 3	HSD17B3	0.100634
Betulinic acid	GABA-B receptor (by homology)	GABBR1	0.100634
Betulinic acid	Peroxisome proliferator-activated receptor gamma	PPARG	0.100634
Betulinic acid	Protein kinase C eta	PRKCH	0.100634
Betulinic acid	11-beta-hydroxysteroid dehydrogenase 2	HSD11B2	0.100634
Betulinic acid	Protein-tyrosine phosphatase 2C	PTPN11	0.100634
Betulinic acid	DNA topoisomerase I	TOP1	0.100634
Betulinic acid	Niemann-Pick C1-like protein 1	NPC1L1	0.100634
Betulinic acid	Sigma opioid receptor	SIGMAR1	0.100634
Betulinic acid	Cytochrome P450 17A1	CYP17A1	0.100634
Betulinic acid	Telomerase reverse transcriptase	TERT	0.100634
Betulinic acid	5-lipoxygenase activating protein	ALOX5AP	0.100634
Betulinic acid	GABA A receptor alpha-2/beta-2/gamma-2	GABRA2 GABRB2 GABRG2	0.100634
Betulinic acid	p53-binding protein Mdm-2	MDM2	0.100634
Betulinic acid	Protein-tyrosine phosphatase 1C	PTPN6	0.100634
Betulinic acid	Cyclooxygenase-2	PTGS2	0.100634
Betulinic acid	Toll-like receptor (TLR7/TLR9)	TLR9	0.100634
Betulinic acid	Prostanoid EP2 receptor (by homology)	PTGER2	0.100634
Betulinic acid	Fatty acid binding protein intestinal	FABP2	0.100634
Betulinic acid	Thyroid hormone receptor alpha	THRA	0.100634
Betulinic acid	Thyroid hormone receptor beta-1	THRB	0.100634
Azelaic acid		AKR1D1
Azelaic acid		SRD5A2
Azelaic acid		TYR
Azelaic acid		polA
Azelaic acid		MBNL1
Azelaic acid		CD68
Azelaic acid		DCT
Azelaic acid		GNA15
Azelaic acid		GNAL
Azelaic acid		IGFBP3
Azelaic acid		MAPK1
Azelaic acid		MAPK3
Azelaic acid		MITF
Azelaic acid		Or55b4
Azelaic acid		PLAT
Azelaic acid		PLAU
Azelaic acid		PPARG
Azelaic acid		SERPINE1
Azelaic acid		TYR
Azelaic acid		TYRP1
Azelaic acid		SRD5A1
Azelaic acid		SRD5A2
Azelaic acid		SRD5A3
Azelaic acid		TYR
Azelaic acid		SRD5A2
Azelaic acid		AKR1D1
Azelaic acid		ESR1
