# Supplementary material for: Systematic Pharmacology Combined With Experimental Validation Reveals the Apoptosis‐Related Mechanism of Simiao Yong′an (SMYA) Decoction Against Myocardial Ischemia‐Reperfusion Injury
Source: Cardiovasc Ther. 2026 May 5;2026:4200440. doi: 10.1155/cdr/4200440 (PMC13142090; doi:10.1155/cdr/4200440)
Supplement: Supplementary file 3 — Supporting Information 3 A total of 1261 potential targets of MI in Genecards, OMIM, and DisGeNET were acquired after removing redundant entries and filtering targets with scores higher than average. [file CDR-2026-4200440-s003.xlsx]

## Sheet: total
Gene Symbol	Description
CEBPA	CCAAT Enhancer Binding Protein Alpha
ACE	Angiotensin I Converting Enzyme
FLT3	Fms Related Receptor Tyrosine Kinase 3
TP53	Tumor Protein P53
MIAT	Myocardial Infarction Associated Transcript
RUNX1	RUNX Family Transcription Factor 1
CDKN2B-AS1	CDKN2B Antisense RNA 1
TNF	Tumor Necrosis Factor
IL6	Interleukin 6
CRP	C-Reactive Protein
IDH2	Isocitrate Dehydrogenase (NADP(+)) 2
JAK2	Janus Kinase 2
MIR21	MicroRNA 21
F7	Coagulation Factor VII
ITGB3	Integrin Subunit Beta 3
MIR210	MicroRNA 210
PLAT	Plasminogen Activator, Tissue Type
MIR499A	MicroRNA 499a
GATA2	GATA Binding Protein 2
KIT	KIT Proto-Oncogene, Receptor Tyrosine Kinase
LTA	Lymphotoxin Alpha
MIR208B	MicroRNA 208b
MEFV	MEFV Innate Immunity Regulator, Pyrin
IL10	Interleukin 10
NOTCH3	Notch Receptor 3
F2	Coagulation Factor II, Thrombin
OLR1	Oxidized Low Density Lipoprotein Receptor 1
PTPN11	Protein Tyrosine Phosphatase Non-Receptor Type 11
TERT	Telomerase Reverse Transcriptase
CDKN2A	Cyclin Dependent Kinase Inhibitor 2A
NPPB	Natriuretic Peptide B
UCA1	Urothelial Cancer Associated 1
ESR1	Estrogen Receptor 1
MIR29A	MicroRNA 29a
APOB	Apolipoprotein B
NOS3	Nitric Oxide Synthase 3
DNMT3A	DNA Methyltransferase 3 Alpha
KCNQ1OT1	KCNQ1 Opposite Strand/Antisense Transcript 1
SERPINE1	Serpin Family E Member 1
F5	Coagulation Factor V
STAT3	Signal Transducer And Activator Of Transcription 3
APOE	Apolipoprotein E
TNNT2	Troponin T2, Cardiac Type
TNNI3	Troponin I3, Cardiac Type
MB	Myoglobin
MIR223	MicroRNA 223
MMP9	Matrix Metallopeptidase 9
MIR155	MicroRNA 155
IKZF1	IKAROS Family Zinc Finger 1
F13A1	Coagulation Factor XIII A Chain
THBD	Thrombomodulin
KRAS	KRAS Proto-Oncogene, GTPase
IL1B	Interleukin 1 Beta
ALB	Albumin
LDLR	Low Density Lipoprotein Receptor
NPPA	Natriuretic Peptide A
IFNG	Interferon Gamma
NRAS	NRAS Proto-Oncogene, GTPase
MTHFR	Methylenetetrahydrofolate Reductase
F3	Coagulation Factor III, Tissue Factor
CPT2	Carnitine Palmitoyltransferase 2
TLR4	Toll Like Receptor 4
BAX	BCL2 Associated X, Apoptosis Regulator
MEF2A	Myocyte Enhancer Factor 2A
MPO	Myeloperoxidase
MIR126	MicroRNA 126
NBN	Nibrin
LPL	Lipoprotein Lipase
WT1	WT1 Transcription Factor
MALAT1	Metastasis Associated Lung Adenocarcinoma Transcript 1
TGFB1	Transforming Growth Factor Beta 1
LGALS2	Galectin 2
IDH1	Isocitrate Dehydrogenase (NADP(+)) 1
MHRT	Myosin Heavy Chain Associated RNA Transcript
CXCL8	C-X-C Motif Chemokine Ligand 8
MIR125A	MicroRNA 125a
MIR133B	MicroRNA 133b
SCN5A	Sodium Voltage-Gated Channel Alpha Subunit 5
TLR3	Toll Like Receptor 3
SELP	Selectin P
CCL2	C-C Motif Chemokine Ligand 2
MIR221	MicroRNA 221
EDN1	Endothelin 1
INS	Insulin
HRAS	HRas Proto-Oncogene, GTPase
TNFRSF14-AS1	TNFRSF14 Antisense RNA 1
JAK1	Janus Kinase 1
SLC16A1-AS1	SLC16A1 Antisense RNA 1
PON1	Paraoxonase 1
PIK3C2A	Phosphatidylinositol-4-Phosphate 3-Kinase Catalytic Subunit Type 2 Alpha
AGTR1	Angiotensin II Receptor Type 1
INSL6	Insulin Like 6
CSF3	Colony Stimulating Factor 3
ICAM1	Intercellular Adhesion Molecule 1
BCR	BCR Activator Of RhoGEF And GTPase
SERPINC1	Serpin Family C Member 1
MEG3	Maternally Expressed 3
ADIPOQ	Adiponectin, C1Q And Collagen Domain Containing
MIR222	MicroRNA 222
MIRLET7C	MicroRNA Let-7c
MIR27A	MicroRNA 27a
PSMA6	Proteasome 20S Subunit Alpha 6
VWF	Von Willebrand Factor
LRP8	LDL Receptor Related Protein 8
HP	Haptoglobin
GATA1	GATA Binding Protein 1
MIRLET7B	MicroRNA Let-7b
GCLC	Glutamate-Cysteine Ligase Catalytic Subunit
MIR130A	MicroRNA 130a
CBS	Cystathionine Beta-Synthase
APOA1	Apolipoprotein A1
CD14	CD14 Molecule
MIR22	MicroRNA 22
CDKN2B	Cyclin Dependent Kinase Inhibitor 2B
TRMU	TRNA Mitochondrial 2-Thiouridylase
PML	PML Nuclear Body Scaffold
CSF3R	Colony Stimulating Factor 3 Receptor
MIR142	MicroRNA 142
MIR146A	MicroRNA 146a
ABL1	ABL Proto-Oncogene 1, Non-Receptor Tyrosine Kinase
TEK	TEK Receptor Tyrosine Kinase
MIR15B	MicroRNA 15b
IL18	Interleukin 18
GUCY1A1	Guanylate Cyclase 1 Soluble Subunit Alpha 1
GCLM	Glutamate-Cysteine Ligase Modifier Subunit
NSD1	Nuclear Receptor Binding SET Domain Protein 1
CD36	CD36 Molecule (CD36 Blood Group)
MIR30A	MicroRNA 30a
VEGFA	Vascular Endothelial Growth Factor A
SRSF2	Serine And Arginine Rich Splicing Factor 2
MIR451A	MicroRNA 451a
CXCL12	C-X-C Motif Chemokine Ligand 12
REN	Renin
IL1RN	Interleukin 1 Receptor Antagonist
STAR	Steroidogenic Acute Regulatory Protein
MIR320A	MicroRNA 320a
FGB	Fibrinogen Beta Chain
MYH7	Myosin Heavy Chain 7
AGT	Angiotensinogen
LCN2	Lipocalin 2
LPA	Lipoprotein(A)
TICAM1	TIR Domain Containing Adaptor Molecule 1
TNFSF4	TNF Superfamily Member 4
MMP3	Matrix Metallopeptidase 3
MIR199B	MicroRNA 199b
TUG1	Taurine Up-Regulated 1
U2AF1	U2 Small Nuclear RNA Auxiliary Factor 1
MIR23A	MicroRNA 23a
TET2	Tet Methylcytosine Dioxygenase 2
PCSK9	Proprotein Convertase Subtilisin/Kexin Type 9
SELE	Selectin E
CCT7	Chaperonin Containing TCP1 Subunit 7
XIST	X Inactive Specific Transcript
IL4	Interleukin 4
MIR128-2	MicroRNA 128-2
MIR208A	MicroRNA 208a
PTEN	Phosphatase And Tensin Homolog
NF1	Neurofibromin 1
ADAMTS13	ADAM Metallopeptidase With Thrombospondin Type 1 Motif 13
ALOX5AP	Arachidonate 5-Lipoxygenase Activating Protein
CST3	Cystatin C
ADRB2	Adrenoceptor Beta 2
CFH	Complement Factor H
LMNA	Lamin A/C
ALDH2	Aldehyde Dehydrogenase 2 Family Member
HFE	Homeostatic Iron Regulator
MMP2	Matrix Metallopeptidase 2
PTGS2	Prostaglandin-Endoperoxide Synthase 2
ACE2	Angiotensin Converting Enzyme 2
MIR335	MicroRNA 335
FABP3	Fatty Acid Binding Protein 3
LPIN1	Lipin 1
MMP1	Matrix Metallopeptidase 1
PPARG	Peroxisome Proliferator Activated Receptor Gamma
JAK3	Janus Kinase 3
H19	H19 Imprinted Maternally Expressed Transcript
IL1A	Interleukin 1 Alpha
FGA	Fibrinogen Alpha Chain
IL17A	Interleukin 17A
MIR23B	MicroRNA 23b
HTRA1	HtrA Serine Peptidase 1
CYP2C19	Cytochrome P450 Family 2 Subfamily C Member 19
BCL2	BCL2 Apoptosis Regulator
CASP3	Caspase 3
MIR195	MicroRNA 195
HMOX1	Heme Oxygenase 1
HBB	Hemoglobin Subunit Beta
GPT	Glutamic--Pyruvic Transaminase
KCNJ5	Potassium Inwardly Rectifying Channel Subfamily J Member 5
BDNF-AS	BDNF Antisense RNA
CKM	Creatine Kinase, M-Type
KNG1	Kininogen 1
TTN	Titin
HOTAIR	HOX Transcript Antisense RNA
NOS2	Nitric Oxide Synthase 2
ITGA2B	Integrin Subunit Alpha 2b
LRRC56	Leucine Rich Repeat Containing 56
MYC	MYC Proto-Oncogene, BHLH Transcription Factor
STAT5B	Signal Transducer And Activator Of Transcription 5B
MIR204	MicroRNA 204
ITGAM	Integrin Subunit Alpha M
NLRP3	NLR Family Pyrin Domain Containing 3
HLA-DRB1	Major Histocompatibility Complex, Class II, DR Beta 1
PIK3CA	Phosphatidylinositol-4,5-Bisphosphate 3-Kinase Catalytic Subunit Alpha
CD40LG	CD40 Ligand
CETP	Cholesteryl Ester Transfer Protein
AVP	Arginine Vasopressin
MIR424	MicroRNA 424
CD34	CD34 Molecule
CERNA3	Competing Endogenous LncRNA 3 For MiR-645
TTR	Transthyretin
HMGCR	3-Hydroxy-3-Methylglutaryl-CoA Reductase
RUNX1T1	RUNX1 Partner Transcriptional Co-Repressor 1
IGF1	Insulin Like Growth Factor 1
ABCB1	ATP Binding Cassette Subfamily B Member 1
MIR15A	MicroRNA 15a
PTX3	Pentraxin 3
CSF2	Colony Stimulating Factor 2
SETBP1	SET Binding Protein 1
SAA4	Serum Amyloid A4, Constitutive
PVT1	Pvt1 Oncogene
EPO	Erythropoietin
SOD2-OT1	SOD2 Overlapping Transcript 1
ELANE	Elastase, Neutrophil Expressed
HLA-B	Major Histocompatibility Complex, Class I, B
CCL5	C-C Motif Chemokine Ligand 5
GP1BA	Glycoprotein Ib Platelet Subunit Alpha
FBN1	Fibrillin 1
HIF1A	Hypoxia Inducible Factor 1 Subunit Alpha
CCR5	C-C Motif Chemokine Receptor 5
SOD1	Superoxide Dismutase 1
APOC3	Apolipoprotein C3
CD40	CD40 Molecule
IL2	Interleukin 2
MIR128-1	MicroRNA 128-1
MIR182	MicroRNA 182
NOTCH1	Notch Receptor 1
SAA1	Serum Amyloid A1
GAS5	Growth Arrest Specific 5
DNAJC21	DnaJ Heat Shock Protein Family (Hsp40) Member C21
VCAM1	Vascular Cell Adhesion Molecule 1
SH3GL1	SH3 Domain Containing GRB2 Like 1, Endophilin A2
MYH11	Myosin Heavy Chain 11
CKB	Creatine Kinase B
AKT1	AKT Serine/Threonine Kinase 1
ADM	Adrenomedullin
FANCD2	FA Complementation Group D2
LINC01672	Long Intergenic Non-Protein Coding RNA 1672
PGR-AS1	PGR Antisense RNA 1
ASXL1	ASXL Transcriptional Regulator 1
CYCS	Cytochrome C, Somatic
ANXA5	Annexin A5
WRN	WRN RecQ Like Helicase
HGF	Hepatocyte Growth Factor
MIR34C	MicroRNA 34c
PECAM1	Platelet And Endothelial Cell Adhesion Molecule 1
F10	Coagulation Factor X
PF4	Platelet Factor 4
MYBPC3	Myosin Binding Protein C3
CTNNB1	Catenin Beta 1
CXCR4	C-X-C Motif Chemokine Receptor 4
ADRB1	Adrenoceptor Beta 1
COL4A1	Collagen Type IV Alpha 1 Chain
RYR2	Ryanodine Receptor 2
CCL11	C-C Motif Chemokine Ligand 11
FAS	Fas Cell Surface Death Receptor
ABCC9	ATP Binding Cassette Subfamily C Member 9
LOC126862264	CDK7 Strongly-Dependent Group 2 Enhancer GRCh37_chr16:3293322-3294521
LGALS3	Galectin 3
MIR27B	MicroRNA 27b
ABCA1	ATP Binding Cassette Subfamily A Member 1
MME	Membrane Metalloendopeptidase
MYB	MYB Proto-Oncogene, Transcription Factor
SERPINA1	Serpin Family A Member 1
TNFRSF1A	TNF Receptor Superfamily Member 1A
NFKB1	Nuclear Factor Kappa B Subunit 1
LEP	Leptin
MIR342	MicroRNA 342
TIMP1	TIMP Metallopeptidase Inhibitor 1
MLF1	Myeloid Leukemia Factor 1
TLR2	Toll Like Receptor 2
TREX1	Three Prime Repair Exonuclease 1
XDH	Xanthine Dehydrogenase
ITGB2	Integrin Subunit Beta 2
LINC02605	Long Intergenic Non-Protein Coding RNA 2605
RETN	Resistin
MIR151A	MicroRNA 151a
APOH	Apolipoprotein H
SELL	Selectin L
NEAT1	Nuclear Paraspeckle Assembly Transcript 1
SETD2	SET Domain Containing 2, Histone Lysine Methyltransferase
PLA2G7	Phospholipase A2 Group VII
ITGA2	Integrin Subunit Alpha 2
HMGB1	High Mobility Group Box 1
IL3	Interleukin 3
TNFRSF11B	TNF Receptor Superfamily Member 11b
SFTPB	Surfactant Protein B
GNB1	G Protein Subunit Beta 1
IL6R	Interleukin 6 Receptor
EPOR	Erythropoietin Receptor
MPL	MPL Proto-Oncogene, Thrombopoietin Receptor
HADHA	Hydroxyacyl-CoA Dehydrogenase Trifunctional Multienzyme Complex Subunit Alpha
MIR328	MicroRNA 328
PIK3CG	Phosphatidylinositol-4,5-Bisphosphate 3-Kinase Catalytic Subunit Gamma
MIR30D	MicroRNA 30d
MYH6	Myosin Heavy Chain 6
MIR34A	MicroRNA 34a
SERPINF2	Serpin Family F Member 2
DSP	Desmoplakin
CCAT1	Colon Cancer Associated Transcript 1
THBS1	Thrombospondin 1
BRAF	B-Raf Proto-Oncogene, Serine/Threonine Kinase
FN1	Fibronectin 1
CP	Ceruloplasmin
PTGS1	Prostaglandin-Endoperoxide Synthase 1
LBP	Lipopolysaccharide Binding Protein
FGF2	Fibroblast Growth Factor 2
CREBBP	CREB Binding Protein
MIR17	MicroRNA 17
MIR143	MicroRNA 143
THPO	Thrombopoietin
PPBP	Pro-Platelet Basic Protein
CAT	Catalase
FIP1L1	Factor Interacting With PAPOLA And CPSF1
MFSD11	Major Facilitator Superfamily Domain Containing 11
MIR378A	MicroRNA 378a
GATA4	GATA Binding Protein 4
VHL	Von Hippel-Lindau Tumor Suppressor
KCNQ1	Potassium Voltage-Gated Channel Subfamily Q Member 1
FGFR1	Fibroblast Growth Factor Receptor 1
IL6ST	Interleukin 6 Cytokine Family Signal Transducer
ANGPT1	Angiopoietin 1
G6PD	Glucose-6-Phosphate Dehydrogenase
KCNE2	Potassium Voltage-Gated Channel Subfamily E Regulatory Subunit 2
ANGPT2	Angiopoietin 2
PAPPA	Pappalysin 1
AGER	Advanced Glycosylation End-Product Specific Receptor
SERPINA3	Serpin Family A Member 3
P2RY12	Purinergic Receptor P2Y12
PLG	Plasminogen
MIR181C	MicroRNA 181c
ATM	ATM Serine/Threonine Kinase
MIR324	MicroRNA 324
ALOX5	Arachidonate 5-Lipoxygenase
CASP1	Caspase 1
CYP3A4	Cytochrome P450 Family 3 Subfamily A Member 4
GSTM1	Glutathione S-Transferase Mu 1
ENPP1	Ectonucleotide Pyrophosphatase/Phosphodiesterase 1
MIR340	MicroRNA 340
MIR34B	MicroRNA 34b
MIR134	MicroRNA 134
MIR146B	MicroRNA 146b
HSPA4	Heat Shock Protein Family A (Hsp70) Member 4
GDF15	Growth Differentiation Factor 15
KLK2	Kallikrein Related Peptidase 2
PPARA	Peroxisome Proliferator Activated Receptor Alpha
MIR302D	MicroRNA 302d
ELN	Elastin
PARP1	Poly(ADP-Ribose) Polymerase 1
LOC107303338	3p25 FANCD2 Alu-Mediated Recombination Region
GBA1	Glucosylceramidase Beta 1
CFTR	CF Transmembrane Conductance Regulator
KITLG	KIT Ligand
CD4	CD4 Molecule
MIR199A1	MicroRNA 199a-1
PRKAR1A	Protein Kinase CAMP-Dependent Type I Regulatory Subunit Alpha
MIR331	MicroRNA 331
IL13	Interleukin 13
CYP2C9	Cytochrome P450 Family 2 Subfamily C Member 9
ENG	Endoglin
MIR16-1	MicroRNA 16-1
S100B	S100 Calcium Binding Protein B
LIPC	Lipase C, Hepatic Type
TMX2-CTNND1	TMX2-CTNND1 Readthrough (NMD Candidate)
MAPK14	Mitogen-Activated Protein Kinase 14
NKX2-5	NK2 Homeobox 5
MIR150	MicroRNA 150
PGF	Placental Growth Factor
ADA2	Adenosine Deaminase 2
GHRL	Ghrelin And Obestatin Prepropeptide
MTOR	Mechanistic Target Of Rapamycin Kinase
SIRT1	Sirtuin 1
MAPK1	Mitogen-Activated Protein Kinase 1
PHACTR1	Phosphatase And Actin Regulator 1
SEPTIN9	Septin 9
MIR367	MicroRNA 367
MBL2	Mannose Binding Lectin 2
MYL3	Myosin Light Chain 3
CHKA	Choline Kinase Alpha
CXCL10	C-X-C Motif Chemokine Ligand 10
PTGIS	Prostaglandin I2 Synthase
SLC17A5	Solute Carrier Family 17 Member 5
NR3C2	Nuclear Receptor Subfamily 3 Group C Member 2
CCL3	C-C Motif Chemokine Ligand 3
BRCA2	BRCA2 DNA Repair Associated
PROCR	Protein C Receptor
MIR144	MicroRNA 144
SPP1	Secreted Phosphoprotein 1
KDR	Kinase Insert Domain Receptor
ITGB1	Integrin Subunit Beta 1
SOD2	Superoxide Dismutase 2
MRTFA	Myocardin Related Transcription Factor A
CDH5	Cadherin 5
CALR	Calreticulin
MIR125B1	MicroRNA 125b-1
C3	Complement C3
IL2RA	Interleukin 2 Receptor Subunit Alpha
MTR	5-Methyltetrahydrofolate-Homocysteine Methyltransferase
LAMP2	Lysosomal Associated Membrane Protein 2
GJA1	Gap Junction Protein Alpha 1
MIR145	MicroRNA 145
SH2B3	SH2B Adaptor Protein 3
MIRLET7D	MicroRNA Let-7d
NPY	Neuropeptide Y
ACTC1	Actin Alpha Cardiac Muscle 1
CCR2	C-C Motif Chemokine Receptor 2
TF	Transferrin
AGTR2	Angiotensin II Receptor Type 2
ITGAL	Integrin Subunit Alpha L
IRF3	Interferon Regulatory Factor 3
CCND1	Cyclin D1
GJA4	Gap Junction Protein Alpha 4
MYL2	Myosin Light Chain 2
STAT1	Signal Transducer And Activator Of Transcription 1
MIR184	MicroRNA 184
F8	Coagulation Factor VIII
DMD	Dystrophin
ANPEP	Alanyl Aminopeptidase, Membrane
FLT1	Fms Related Receptor Tyrosine Kinase 1
CTLA4	Cytotoxic T-Lymphocyte Associated Protein 4
SCARB1	Scavenger Receptor Class B Member 1
PTPRC	Protein Tyrosine Phosphatase Receptor Type C
SLC6A4	Solute Carrier Family 6 Member 4
IL33	Interleukin 33
SRC	SRC Proto-Oncogene, Non-Receptor Tyrosine Kinase
JUN	Jun Proto-Oncogene, AP-1 Transcription Factor Subunit
CDKN1A	Cyclin Dependent Kinase Inhibitor 1A
LRP6	LDL Receptor Related Protein 6
MIR203A	MicroRNA 203a
MIR133A1	MicroRNA 133a-1
PRTN3	Proteinase 3
POSTN	Periostin
FABP12	Fatty Acid Binding Protein 12
PIK3CB	Phosphatidylinositol-4,5-Bisphosphate 3-Kinase Catalytic Subunit Beta
RAF1	Raf-1 Proto-Oncogene, Serine/Threonine Kinase
JUP	Junction Plakoglobin
TCF3	Transcription Factor 3
APOA5	Apolipoprotein A5
IFNA1	Interferon Alpha 1
IL5	Interleukin 5
KCNH2	Potassium Voltage-Gated Channel Subfamily H Member 2
BCL2L1	BCL2 Like 1
SORT1	Sortilin 1
DES	Desmin
ABCG5	ATP Binding Cassette Subfamily G Member 5
GSTP1	Glutathione S-Transferase Pi 1
NR3C1	Nuclear Receptor Subfamily 3 Group C Member 1
ABCG2	ATP Binding Cassette Subfamily G Member 2 (JR Blood Group)
GNB3	G Protein Subunit Beta 3
CIITA	Class II Major Histocompatibility Complex Transactivator
IL1R1	Interleukin 1 Receptor Type 1
GJA5	Gap Junction Protein Alpha 5
HDAC9	Histone Deacetylase 9
MIR127	MicroRNA 127
ACTB	Actin Beta
PKP2	Plakophilin 2
GP6	Glycoprotein VI Platelet
TTN-AS1	TTN Antisense RNA 1
KCNE1	Potassium Voltage-Gated Channel Subfamily E Regulatory Subunit 1
MIR483	MicroRNA 483
EZH2	Enhancer Of Zeste 2 Polycomb Repressive Complex 2 Subunit
TFPI	Tissue Factor Pathway Inhibitor
CACNA1C	Calcium Voltage-Gated Channel Subunit Alpha1 C
RNF213	Ring Finger Protein 213
CX3CR1	C-X3-C Motif Chemokine Receptor 1
MIR486-1	MicroRNA 486-1
DSG2	Desmoglein 2
STAT5A	Signal Transducer And Activator Of Transcription 5A
IGFBP1	Insulin Like Growth Factor Binding Protein 1
MIR423	MicroRNA 423
MT-ND2	Mitochondrially Encoded NADH:Ubiquinone Oxidoreductase Core Subunit 2
CCN2	Cellular Communication Network Factor 2
ADA	Adenosine Deaminase
TPM1	Tropomyosin 1
APLN	Apelin
THBS4	Thrombospondin 4
TP73	Tumor Protein P73
GSTT1	Glutathione S-Transferase Theta 1
GLA	Galactosidase Alpha
COL1A1	Collagen Type I Alpha 1 Chain
PON2	Paraoxonase 2
IL7R	Interleukin 7 Receptor
COL3A1	Collagen Type III Alpha 1 Chain
MIF	Macrophage Migration Inhibitory Factor
CLU	Clusterin
GPX3	Glutathione Peroxidase 3
MIR494	MicroRNA 494
MIR140	MicroRNA 140
LCAT	Lecithin-Cholesterol Acyltransferase
IL12B	Interleukin 12B
MIR181A1	MicroRNA 181a-1
CSF1	Colony Stimulating Factor 1
BDNF	Brain Derived Neurotrophic Factor
PALLD	Palladin, Cytoskeletal Associated Protein
PDGFRB	Platelet Derived Growth Factor Receptor Beta
SP1	Sp1 Transcription Factor
POLG	DNA Polymerase Gamma, Catalytic Subunit
MIR124-1	MicroRNA 124-1
PRKCH	Protein Kinase C Eta
GZMB	Granzyme B
CD8A	CD8 Subunit Alpha
MDM2	MDM2 Proto-Oncogene
LOC107133510	Origin Of Replication At HBB
MAPK3	Mitogen-Activated Protein Kinase 3
PRL	Prolactin
DNASE1	Deoxyribonuclease 1
SST	Somatostatin
MYL4	Myosin Light Chain 4
DPP4	Dipeptidyl Peptidase 4
CA3	Carbonic Anhydrase 3
PALB2	Partner And Localizer Of BRCA2
B2M	Beta-2-Microglobulin
CALCA	Calcitonin Related Polypeptide Alpha
POMC	Proopiomelanocortin
PDE4D	Phosphodiesterase 4D
GSR	Glutathione-Disulfide Reductase
ADD1	Adducin 1
CD163	CD163 Molecule
PLAUR	Plasminogen Activator, Urokinase Receptor
MIR214	MicroRNA 214
HLA-DQB1	Major Histocompatibility Complex, Class II, DQ Beta 1
CDKN1B	Cyclin Dependent Kinase Inhibitor 1B
LDLRAP1	Low Density Lipoprotein Receptor Adaptor Protein 1
PDCD1	Programmed Cell Death 1
HTR2A	5-Hydroxytryptamine Receptor 2A
PSEN1	Presenilin 1
LOC106099062	HBB Recombination Region
TNFSF10	TNF Superfamily Member 10
ABCC1	ATP Binding Cassette Subfamily C Member 1 (ABCC1 Blood Group)
F2R	Coagulation Factor II Thrombin Receptor
LOC107303340	3p25 Von Hippel-Lindau Tumor Suppressor, E3 Ubiquitin Protein Ligase Alu-Mediated Recombination Region
EGF	Epidermal Growth Factor
MAPK8	Mitogen-Activated Protein Kinase 8
NOS1	Nitric Oxide Synthase 1
JAG1	Jagged Canonical Notch Ligand 1
PDGFRA	Platelet Derived Growth Factor Receptor Alpha
HLA-C	Major Histocompatibility Complex, Class I, C
ABCG8	ATP Binding Cassette Subfamily G Member 8
HSPD1	Heat Shock Protein Family D (Hsp60) Member 1
SOCS1	Suppressor Of Cytokine Signaling 1
ABCC6	ATP Binding Cassette Subfamily C Member 6
MIR9-1	MicroRNA 9-1
ERG	ETS Transcription Factor ERG
NCAM1	Neural Cell Adhesion Molecule 1
CPOX	Coproporphyrinogen Oxidase
TIMP2	TIMP Metallopeptidase Inhibitor 2
CBL	Cbl Proto-Oncogene
ZFAS1	ZNFX1 Antisense RNA 1
CREB1	CAMP Responsive Element Binding Protein 1
AHSG	Alpha 2-HS Glycoprotein
SULT1A3	Sulfotransferase Family 1A Member 3
COMT	Catechol-O-Methyltransferase
MIR532	MicroRNA 532
CD59	CD59 Molecule (CD59 Blood Group)
SELPLG	Selectin P Ligand
MIR139	MicroRNA 139
MIR98	MicroRNA 98
CRH	Corticotropin Releasing Hormone
SARDH	Sarcosine Dehydrogenase
FASLG	Fas Ligand
MIR29B1	MicroRNA 29b-1
MIR122	MicroRNA 122
MIR93	MicroRNA 93
ADORA2A	Adenosine A2a Receptor
BIRC5	Baculoviral IAP Repeat Containing 5
APP	Amyloid Beta Precursor Protein
CYBA	Cytochrome B-245 Alpha Chain
SOD3	Superoxide Dismutase 3
BDKRB2	Bradykinin Receptor B2
NOD2	Nucleotide Binding Oligomerization Domain Containing 2
BAG3	BAG Cochaperone 3
F12	Coagulation Factor XII
ADAM17	ADAM Metallopeptidase Domain 17
MT-CYB	Mitochondrially Encoded Cytochrome B
MT-TL1	Mitochondrially Encoded TRNA-Leu (UUA/G) 1
GSK3B	Glycogen Synthase Kinase 3 Beta
SMAD3	SMAD Family Member 3
PPARGC1A	PPARG Coactivator 1 Alpha
MTAP	Methylthioadenosine Phosphorylase
FOXP3	Forkhead Box P3
MMUT	Methylmalonyl-CoA Mutase
MIR149	MicroRNA 149
BSG	Basigin (Ok Blood Group)
CYP11B2	Cytochrome P450 Family 11 Subfamily B Member 2
LTF	Lactotransferrin
HSPA8	Heat Shock Protein Family A (Hsp70) Member 8
CASP8	Caspase 8
FCGR2A	Fc Gamma Receptor IIa
ACTA2	Actin Alpha 2, Smooth Muscle
PRF1	Perforin 1
CSRP3	Cysteine And Glycine Rich Protein 3
XIAP	X-Linked Inhibitor Of Apoptosis
MMP8	Matrix Metallopeptidase 8
IL1RAPL2	Interleukin 1 Receptor Accessory Protein Like 2
CYP1A1	Cytochrome P450 Family 1 Subfamily A Member 1
HLA-A	Major Histocompatibility Complex, Class I, A
SHBG	Sex Hormone Binding Globulin
ERCC4	ERCC Excision Repair 4, Endonuclease Catalytic Subunit
MIR106B	MicroRNA 106b
FOS	Fos Proto-Oncogene, AP-1 Transcription Factor Subunit
HBG2	Hemoglobin Subunit Gamma 2
PRDM16	PR/SET Domain 16
F9	Coagulation Factor IX
PDE5A	Phosphodiesterase 5A
DBR1	Debranching RNA Lariats 1
MIR132	MicroRNA 132
IL36RN	Interleukin 36 Receptor Antagonist
MAPT	Microtubule Associated Protein Tau
CD79A	CD79a Molecule
BRCA1	BRCA1 DNA Repair Associated
MIR590	MicroRNA 590
CAV1	Caveolin 1
FLNC	Filamin C
CYP3A5	Cytochrome P450 Family 3 Subfamily A Member 5
TNNC1	Troponin C1, Slow Skeletal And Cardiac Type
MIR106A	MicroRNA 106a
SERPING1	Serpin Family G Member 1
APOA4	Apolipoprotein A4
CKMT2	Creatine Kinase, Mitochondrial 2
MT-ATP6	Mitochondrially Encoded ATP Synthase Membrane Subunit 6
PWAR1	Prader Willi/Angelman Region RNA 1
ENO2	Enolase 2
CKMT1B	Creatine Kinase, Mitochondrial 1B
FABP2	Fatty Acid Binding Protein 2
MIR148A	MicroRNA 148a
MIR100HG	Mir-100-Let-7a-2-Mir-125b-1 Cluster Host Gene
SOCS3	Suppressor Of Cytokine Signaling 3
CHGA	Chromogranin A
GATA6	GATA Binding Protein 6
SMARCA4	SWI/SNF Related, Matrix Associated, Actin Dependent Regulator Of Chromatin, Subfamily A, Member 4
PPIG	Peptidylprolyl Isomerase G
EDNRA	Endothelin Receptor Type A
NR1H2	Nuclear Receptor Subfamily 1 Group H Member 2
S100A9	S100 Calcium Binding Protein A9
F11	Coagulation Factor XI
C1S	Complement C1s
LTA4H	Leukotriene A4 Hydrolase
MIR188	MicroRNA 188
ACHE	Acetylcholinesterase (Yt Blood Group)
BCHE	Butyrylcholinesterase
EMC10	ER Membrane Protein Complex Subunit 10
EGFR	Epidermal Growth Factor Receptor
POLG2	DNA Polymerase Gamma 2, Accessory Subunit
TAFAZZIN	Tafazzin, Phospholipid-Lysophospholipid Transacylase
BRINP3	BMP/Retinoic Acid Inducible Neural Specific 3
MIR92A2	MicroRNA 92a-2
CD80	CD80 Molecule
RELA	RELA Proto-Oncogene, NF-KB Subunit
PRKAG2	Protein Kinase AMP-Activated Non-Catalytic Subunit Gamma 2
MYDGF	Myeloid Derived Growth Factor
EP300	E1A Binding Protein P300
CDH2	Cadherin 2
KCNJ11	Potassium Inwardly Rectifying Channel Subfamily J Member 11
SLC2A1	Solute Carrier Family 2 Member 1
IL15	Interleukin 15
CTF1	Cardiotrophin 1
LOC106627981	GBA Recombination Region
MIR193B	MicroRNA 193b
PLN	Phospholamban
ATRX	ATRX Chromatin Remodeler
FTO	FTO Alpha-Ketoglutarate Dependent Dioxygenase
MIR455	MicroRNA 455
TMEM43	Transmembrane Protein 43
THBS2	Thrombospondin 2
SPI1	Spi-1 Proto-Oncogene
CD46	CD46 Molecule
GAPDH	Glyceraldehyde-3-Phosphate Dehydrogenase
ITPKC	Inositol-Trisphosphate 3-Kinase C
PIK3CD	Phosphatidylinositol-4,5-Bisphosphate 3-Kinase Catalytic Subunit Delta
SMAD5-AS1	SMAD5 Antisense RNA 1
CTSB	Cathepsin B
VIP	Vasoactive Intestinal Peptide
AR	Androgen Receptor
LRP1	LDL Receptor Related Protein 1
COL4A2	Collagen Type IV Alpha 2 Chain
MIR379	MicroRNA 379
APOA2	Apolipoprotein A2
HAMP	Hepcidin Antimicrobial Peptide
NPPC	Natriuretic Peptide C
CASP9	Caspase 9
ANKRD26	Ankyrin Repeat Domain Containing 26
C4A	Complement C4A (Chido/Rodgers Blood Group)
PTPN22	Protein Tyrosine Phosphatase Non-Receptor Type 22
ITGA4	Integrin Subunit Alpha 4
NFE2L2	NFE2 Like BZIP Transcription Factor 2
RBM20	RNA Binding Motif Protein 20
TIMP3	TIMP Metallopeptidase Inhibitor 3
IL23R	Interleukin 23 Receptor
MIR212	MicroRNA 212
CYP2D6	Cytochrome P450 Family 2 Subfamily D Member 6
EMSLR	E2F1 MRNA Stabilizing LncRNA
ACTA1	Actin Alpha 1, Skeletal Muscle
CTSD	Cathepsin D
TNFRSF1B	TNF Receptor Superfamily Member 1B
CDKN1C	Cyclin Dependent Kinase Inhibitor 1C
CASR	Calcium Sensing Receptor
UTS2	Urotensin 2
LOC126861898	BRD4-Independent Group 4 Enhancer GRCh37_chr14:23893609-23894808
MIR193A	MicroRNA 193a
PROM1	Prominin 1
RNASE3	Ribonuclease A Family Member 3
TFRC	Transferrin Receptor
SAA2	Serum Amyloid A2
S100A8	S100 Calcium Binding Protein A8
TCAP	Titin-Cap
CD274	CD274 Molecule
SLC22A12	Solute Carrier Family 22 Member 12
SLC9A1	Solute Carrier Family 9 Member A1
DNMT1	DNA Methyltransferase 1
CFI	Complement Factor I
MIR7-3HG	MIR7-3 Host Gene
TERC	Telomerase RNA Component
MIR19B1	MicroRNA 19b-1
ADORA1	Adenosine A1 Receptor
PRKCA	Protein Kinase C Alpha
MAP2K1	Mitogen-Activated Protein Kinase Kinase 1
CD28	CD28 Molecule
TH	Tyrosine Hydroxylase
HLA-G	Major Histocompatibility Complex, Class I, G
MCL1	MCL1 Apoptosis Regulator, BCL2 Family Member
VTN	Vitronectin
CXCR3	C-X-C Motif Chemokine Receptor 3
CYBB	Cytochrome B-245 Beta Chain
NRP1	Neuropilin 1
MIR18A	MicroRNA 18a
BMP6	Bone Morphogenetic Protein 6
BGLAP	Bone Gamma-Carboxyglutamate Protein
IL2RB	Interleukin 2 Receptor Subunit Beta
RAD51	RAD51 Recombinase
S100A1	S100 Calcium Binding Protein A1
LIF	LIF Interleukin 6 Family Cytokine
RXFP2	Relaxin Family Peptide Receptor 2
CNR1	Cannabinoid Receptor 1
CACNA1S	Calcium Voltage-Gated Channel Subunit Alpha1 S
NFKBIA	NFKB Inhibitor Alpha
KAT6B	Lysine Acetyltransferase 6B
MIR1-2	MicroRNA 1-2
PRNP	Prion Protein (Kanno Blood Group)
NGF	Nerve Growth Factor
DNAH8	Dynein Axonemal Heavy Chain 8
KLF1	KLF Transcription Factor 1
CD19	CD19 Molecule
MEF2C	Myocyte Enhancer Factor 2C
RHOA	Ras Homolog Family Member A
TXN	Thioredoxin
CD2	CD2 Molecule
KLF4	KLF Transcription Factor 4
TNFRSF4	TNF Receptor Superfamily Member 4
GAA	Alpha Glucosidase
GH1	Growth Hormone 1
GFAP	Glial Fibrillary Acidic Protein
TAC1	Tachykinin Precursor 1
TGFB3	Transforming Growth Factor Beta 3
MIR20B	MicroRNA 20b
ABO	ABO, Alpha 1-3-N-Acetylgalactosaminyltransferase And Alpha 1-3-Galactosyltransferase
FOXO3	Forkhead Box O3
PLA2G6	Phospholipase A2 Group VI
CEP19	Centrosomal Protein 19
MGP	Matrix Gla Protein
KRT18	Keratin 18
FURIN	Furin, Paired Basic Amino Acid Cleaving Enzyme
NAGLU	N-Acetyl-Alpha-Glucosaminidase
IKBKG	Inhibitor Of Nuclear Factor Kappa B Kinase Regulatory Subunit Gamma
CD55	CD55 Molecule (Cromer Blood Group)
RYR1	Ryanodine Receptor 1
XRCC1	X-Ray Repair Cross Complementing 1
BECN1	Beclin 1
CYP1A2	Cytochrome P450 Family 1 Subfamily A Member 2
IDO1	Indoleamine 2,3-Dioxygenase 1
ABRAXAS2	Abraxas 2, BRISC Complex Subunit
NQO1	NAD(P)H Quinone Dehydrogenase 1
VCL	Vinculin
TBX5	T-Box Transcription Factor 5
PDX1	Pancreatic And Duodenal Homeobox 1
GCOM1	GCOM1, MYZAP-POLR2M Combined Locus
THRIL	TNF And HNRNPL Related Immunoregulatory Long Non-Coding RNA
EGR1	Early Growth Response 1
SUZ12	SUZ12 Polycomb Repressive Complex 2 Subunit
EDNRB	Endothelin Receptor Type B
SYK	Spleen Associated Tyrosine Kinase
PCNA	Proliferating Cell Nuclear Antigen
MMP7	Matrix Metallopeptidase 7
IL18R1	Interleukin 18 Receptor 1
ACTN2	Actinin Alpha 2
ITIH4	Inter-Alpha-Trypsin Inhibitor Heavy Chain 4
MT-CO3	Mitochondrially Encoded Cytochrome C Oxidase III
ABCA3	ATP Binding Cassette Subfamily A Member 3
LOX	Lysyl Oxidase
LUNAR1	Leukemia-Associated Non-Coding IGF1R Activator RNA 1
GGT1	Gamma-Glutamyltransferase 1
IFNA2	Interferon Alpha 2
IGHE	Immunoglobulin Heavy Constant Epsilon
GCG	Glucagon
LDB3	LIM Domain Binding 3
IGFBP3	Insulin Like Growth Factor Binding Protein 3
SCARB2	Scavenger Receptor Class B Member 2
HPRT1	Hypoxanthine Phosphoribosyltransferase 1
RPS6KB1	Ribosomal Protein S6 Kinase B1
RAD21	RAD21 Cohesin Complex Component
LOC110121269	VISTA Enhancer Hs2177
GSN	Gelsolin
GYPA	Glycophorin A (MNS Blood Group)
ATP2A2	ATPase Sarcoplasmic/Endoplasmic Reticulum Ca2+ Transporting 2
CDKN3	Cyclin Dependent Kinase Inhibitor 3
IRS1	Insulin Receptor Substrate 1
RB1	RB Transcriptional Corepressor 1
LEF1	Lymphoid Enhancer Binding Factor 1
MYLK	Myosin Light Chain Kinase
COG2	Component Of Oligomeric Golgi Complex 2
DTNA	Dystrobrevin Alpha
IRF4	Interferon Regulatory Factor 4
LIPA	Lipase A, Lysosomal Acid Type
IL12A	Interleukin 12A
VDR	Vitamin D Receptor
IGF2	Insulin Like Growth Factor 2
IL1RL1	Interleukin 1 Receptor Like 1
EMD	Emerin
TREM1	Triggering Receptor Expressed On Myeloid Cells 1
MEIS1	Meis Homeobox 1
LEPR	Leptin Receptor
MIR452	MicroRNA 452
CYP2C8	Cytochrome P450 Family 2 Subfamily C Member 8
CCR1	C-C Motif Chemokine Receptor 1
HBA1	Hemoglobin Subunit Alpha 1
HAVCR1	Hepatitis A Virus Cellular Receptor 1
DCN	Decorin
ABCC8	ATP Binding Cassette Subfamily C Member 8
CEP85L	Centrosomal Protein 85 Like
LCK	LCK Proto-Oncogene, Src Family Tyrosine Kinase
DGKE	Diacylglycerol Kinase Epsilon
IGF1R	Insulin Like Growth Factor 1 Receptor
MYD88	MYD88 Innate Immune Signal Transduction Adaptor
MIR185	MicroRNA 185
FGF23	Fibroblast Growth Factor 23
SLC22A5	Solute Carrier Family 22 Member 5
LAMA2	Laminin Subunit Alpha 2
IRF1	Interferon Regulatory Factor 1
CHI3L1	Chitinase 3 Like 1
INSR	Insulin Receptor
MIR409	MicroRNA 409
IFNB1	Interferon Beta 1
PCSK2	Proprotein Convertase Subtilisin/Kexin Type 2
FABP1	Fatty Acid Binding Protein 1
SLC2A9	Solute Carrier Family 2 Member 9
MIR19B2	MicroRNA 19b-2
MIR10A	MicroRNA 10a
SBDS	SBDS Ribosome Maturation Factor
NPR1	Natriuretic Peptide Receptor 1
PLAU	Plasminogen Activator, Urokinase
CPB2	Carboxypeptidase B2
IL11	Interleukin 11
PYGB	Glycogen Phosphorylase B
CCK	Cholecystokinin
SGCB	Sarcoglycan Beta
FGG	Fibrinogen Gamma Chain
ERBB2	Erb-B2 Receptor Tyrosine Kinase 2
CCR3	C-C Motif Chemokine Receptor 3
HSP90AA1	Heat Shock Protein 90 Alpha Family Class A Member 1
NPR2	Natriuretic Peptide Receptor 2
MMP13	Matrix Metallopeptidase 13
RUNX2	RUNX Family Transcription Factor 2
MIR92A1	MicroRNA 92a-1
IFIH1	Interferon Induced With Helicase C Domain 1
TSPO	Translocator Protein
PSEN2	Presenilin 2
LOC132090228	Neanderthal Introgressed Variant-Containing Enhancer Experimental_34691
TNC	Tenascin C
PDGFB	Platelet Derived Growth Factor Subunit B
TLX1NB	TLX1 Neighbor
IL18BP	Interleukin 18 Binding Protein
ARG1	Arginase 1
SLC25A13	Solute Carrier Family 25 Member 13
SMPD1	Sphingomyelin Phosphodiesterase 1
SNORD15A	Small Nucleolar RNA, C/D Box 15A
CYP2E1	Cytochrome P450 Family 2 Subfamily E Member 1
CD44	CD44 Molecule (IN Blood Group)
APOC2	Apolipoprotein C2
MIR1-1	MicroRNA 1-1
CYP11A1	Cytochrome P450 Family 11 Subfamily A Member 1
VKORC1	Vitamin K Epoxide Reductase Complex Subunit 1
ADCY10	Adenylate Cyclase 10
NAMPT	Nicotinamide Phosphoribosyltransferase
RPL36A-HNRNPH2	RPL36A-HNRNPH2 Readthrough
ITGAX	Integrin Subunit Alpha X
ORM1	Orosomucoid 1
H2AX	H2A.X Variant Histone
HTR3A	5-Hydroxytryptamine Receptor 3A
HDAC1	Histone Deacetylase 1
HMGCL	3-Hydroxy-3-Methylglutaryl-CoA Lyase
ABCB7	ATP Binding Cassette Subfamily B Member 7
PLA2G2A	Phospholipase A2 Group IIA
HLA-DQA1	Major Histocompatibility Complex, Class II, DQ Alpha 1
ST2	Suppression Of Tumorigenicity 2
SCNN1A	Sodium Channel Epithelial 1 Subunit Alpha
EPHX1	Epoxide Hydrolase 1
CD69	CD69 Molecule
CD86	CD86 Molecule
ANK2	Ankyrin 2
MYH14	Myosin Heavy Chain 14
TNFSF11	TNF Superfamily Member 11
MBP	Myelin Basic Protein
TNNT1	Troponin T1, Slow Skeletal Type
SCO2	Synthesis Of Cytochrome C Oxidase 2
MT-CO1	Mitochondrially Encoded Cytochrome C Oxidase I
MYPN	Myopalladin
CXCR2	C-X-C Motif Chemokine Receptor 2
PAX8-AS1	PAX8 Antisense RNA 1
EIF2AK2	Eukaryotic Translation Initiation Factor 2 Alpha Kinase 2
TRA-TGC7-1	TRNA-Ala (Anticodon TGC) 7-1
PRKG1	Protein Kinase CGMP-Dependent 1
CR1	Complement C3b/C4b Receptor 1 (Knops Blood Group)
RNU4ATAC	RNA, U4atac Small Nuclear
BMP2	Bone Morphogenetic Protein 2
THY1	Thy-1 Cell Surface Antigen
IL37	Interleukin 37
RBP4	Retinol Binding Protein 4
NEXN	Nexilin F-Actin Binding Protein
CXCL9	C-X-C Motif Chemokine Ligand 9
LOC126805877	MED14-Independent Group 3 Enhancer GRCh37_chr1:156099693-156100892
NTS	Neurotensin
CD68	CD68 Molecule
BCL11A	BCL11 Transcription Factor A
NCOR2	Nuclear Receptor Corepressor 2
MSH2	MutS Homolog 2
ACSL4	Acyl-CoA Synthetase Long Chain Family Member 4
PROC	Protein C, Inactivator Of Coagulation Factors Va And VIIIa
PIM1	Pim-1 Proto-Oncogene, Serine/Threonine Kinase
TMPO	Thymopoietin
ACADVL	Acyl-CoA Dehydrogenase Very Long Chain
PITX2	Paired Like Homeodomain 2
KCNJ2	Potassium Inwardly Rectifying Channel Subfamily J Member 2
CX3CL1	C-X3-C Motif Chemokine Ligand 1
TLR5	Toll Like Receptor 5
SNHG5	Small Nucleolar RNA Host Gene 5
FAH	Fumarylacetoacetate Hydrolase
STAT4	Signal Transducer And Activator Of Transcription 4
TBXAS1	Thromboxane A Synthase 1
CDK2	Cyclin Dependent Kinase 2
HLF	HLF Transcription Factor, PAR BZIP Family Member
CXCR1	C-X-C Motif Chemokine Receptor 1
TPO	Thyroid Peroxidase
LIPG	Lipase G, Endothelial Type
FCGR3B	Fc Gamma Receptor IIIb
SGCD	Sarcoglycan Delta
MIR33B	MicroRNA 33b
MASP2	MBL Associated Serine Protease 2
MIR148B	MicroRNA 148b
TNFRSF10B	TNF Receptor Superfamily Member 10b
ADH1C	Alcohol Dehydrogenase 1C (Class I), Gamma Polypeptide
LOC129931597	ATAC-STARR-Seq Lymphoblastoid Silent Region 1421
BTK	Bruton Tyrosine Kinase
ERCC2	ERCC Excision Repair 2, TFIIH Core Complex Helicase Subunit
NFKBIL1	NFKB Inhibitor Like 1
MIR196A2	MicroRNA 196a-2
CYP27B1	Cytochrome P450 Family 27 Subfamily B Member 1
DSC2	Desmocollin 2
LDHA	Lactate Dehydrogenase A
CTSG	Cathepsin G
MUC1	Mucin 1, Cell Surface Associated
FCGR3A	Fc Gamma Receptor IIIa
OSM	Oncostatin M
SERPINB2	Serpin Family B Member 2
MIR191	MicroRNA 191
SFTPD	Surfactant Protein D
LYN	LYN Proto-Oncogene, Src Family Tyrosine Kinase
C3AR1	Complement C3a Receptor 1
AMBP	Alpha-1-Microglobulin/Bikunin Precursor
BPI	Bactericidal Permeability Increasing Protein
FES	FES Proto-Oncogene, Tyrosine Kinase
GC	GC Vitamin D Binding Protein
GATA3	GATA Binding Protein 3
CXADR	CXADR Ig-Like Cell Adhesion Molecule
BCL2L11	BCL2 Like 11
SDHB	Succinate Dehydrogenase Complex Iron Sulfur Subunit B
PTPN6	Protein Tyrosine Phosphatase Non-Receptor Type 6
P2RY1	Purinergic Receptor P2Y1
PRKAA2	Protein Kinase AMP-Activated Catalytic Subunit Alpha 2
RPA1	Replication Protein A1
MIR32	MicroRNA 32
BLM	BLM RecQ Like Helicase
AHSP	Alpha Hemoglobin Stabilizing Protein
FOXO1	Forkhead Box O1
SRA1	Steroid Receptor RNA Activator 1
UMOD	Uromodulin
MIR497	MicroRNA 497
IL16	Interleukin 16
CDK6	Cyclin Dependent Kinase 6
EIF4E	Eukaryotic Translation Initiation Factor 4E
SLC9A3	Solute Carrier Family 9 Member A3
CFHR1	Complement Factor H Related 1
IFNGR1	Interferon Gamma Receptor 1
SCN1B	Sodium Voltage-Gated Channel Beta Subunit 1
SHH	Sonic Hedgehog Signaling Molecule
KDM1A	Lysine Demethylase 1A
AXL	AXL Receptor Tyrosine Kinase
PTPA	Protein Phosphatase 2 Phosphatase Activator
ADAMTSL1	ADAMTS Like 1
RPS27A	Ribosomal Protein S27a
DOT1L	DOT1 Like Histone Lysine Methyltransferase
LINC-ROR	Long Intergenic Non-Protein Coding RNA, Regulator Of Reprogramming
KIF6	Kinesin Family Member 6
CCND2	Cyclin D2
PCCB	Propionyl-CoA Carboxylase Subunit Beta
CXCL1	C-X-C Motif Chemokine Ligand 1
NTRK1	Neurotrophic Receptor Tyrosine Kinase 1
MEN1	Menin 1
MIR10B	MicroRNA 10b
SLPI	Secretory Leukocyte Peptidase Inhibitor
MIR28	MicroRNA 28
C5AR1	Complement C5a Receptor 1
FKBP5	FKBP Prolyl Isomerase 5
SDC1	Syndecan 1
IL4R	Interleukin 4 Receptor
CTNNA1	Catenin Alpha 1
KIR3DL1	Killer Cell Immunoglobulin Like Receptor, Three Ig Domains And Long Cytoplasmic Tail 1
MIR186	MicroRNA 186
TGFBR1	Transforming Growth Factor Beta Receptor 1
CYP7A1	Cytochrome P450 Family 7 Subfamily A Member 1
SRP54	Signal Recognition Particle 54
CYP2J2	Cytochrome P450 Family 2 Subfamily J Member 2
POU5F1	POU Class 5 Homeobox 1
CCNA2	Cyclin A2
CFLAR	CASP8 And FADD Like Apoptosis Regulator
GRB2	Growth Factor Receptor Bound Protein 2
C4B	Complement C4B (Chido/Rodgers Blood Group)
TGFBR2	Transforming Growth Factor Beta Receptor 2
CYP17A1	Cytochrome P450 Family 17 Subfamily A Member 1
TAB2	TGF-Beta Activated Kinase 1 (MAP3K7) Binding Protein 2
EIF2AK3	Eukaryotic Translation Initiation Factor 2 Alpha Kinase 3
PRKACA	Protein Kinase CAMP-Activated Catalytic Subunit Alpha
CFHR5	Complement Factor H Related 5
KL	Klotho
SCN3B	Sodium Voltage-Gated Channel Beta Subunit 3
FOXC1	Forkhead Box C1
HBG1	Hemoglobin Subunit Gamma 1
ABCC2	ATP Binding Cassette Subfamily C Member 2
UCP2	Uncoupling Protein 2
PARK7	Parkinsonism Associated Deglycase
IRF5	Interferon Regulatory Factor 5
MTRR	5-Methyltetrahydrofolate-Homocysteine Methyltransferase Reductase
FKTN	Fukutin
ADRB3	Adrenoceptor Beta 3
HOTTIP	HOXA Distal Transcript Antisense RNA
NEFL	Neurofilament Light Chain
PIGA	Phosphatidylinositol Glycan Anchor Biosynthesis Class A
RARB	Retinoic Acid Receptor Beta
NES	Nestin
BCL2A1	BCL2 Related Protein A1
UGT1A1	UDP Glucuronosyltransferase Family 1 Member A1
CHAT	Choline O-Acetyltransferase
IL1F10	Interleukin 1 Family Member 10
APCS	Amyloid P Component, Serum
SNHG1	Small Nucleolar RNA Host Gene 1
COX5A	Cytochrome C Oxidase Subunit 5A
MAPK10	Mitogen-Activated Protein Kinase 10
MIB1	MIB E3 Ubiquitin Protein Ligase 1
AIF1	Allograft Inflammatory Factor 1
UBA1	Ubiquitin Like Modifier Activating Enzyme 1
HAX1	HCLS1 Associated Protein X-1
CAV3	Caveolin 3
IVD	Isovaleryl-CoA Dehydrogenase
IL22	Interleukin 22
PTH	Parathyroid Hormone
TLR9	Toll Like Receptor 9
IRF8	Interferon Regulatory Factor 8
BLZF1	Basic Leucine Zipper Nuclear Factor 1
MIR339	MicroRNA 339
DPAGT1	Dolichyl-Phosphate N-Acetylglucosaminephosphotransferase 1
ANXA2	Annexin A2
MIR1291	MicroRNA 1291
IL17F	Interleukin 17F
MIR30E	MicroRNA 30e
HCN4	Hyperpolarization Activated Cyclic Nucleotide Gated Potassium Channel 4
CASP2	Caspase 2
GAST	Gastrin
CORIN	Corin, Serine Peptidase
SAMD9	Sterile Alpha Motif Domain Containing 9
FLNA	Filamin A
OPRM1	Opioid Receptor Mu 1
ACP1	Acid Phosphatase 1
BIRC2	Baculoviral IAP Repeat Containing 2
HSPB1	Heat Shock Protein Family B (Small) Member 1
SLC25A4	Solute Carrier Family 25 Member 4
SMAD2	SMAD Family Member 2
CDR1-AS	CDR1 Antisense RNA
NCAPH2	Non-SMC Condensin II Complex Subunit H2
MT-CO2	Mitochondrially Encoded Cytochrome C Oxidase II
A2M	Alpha-2-Macroglobulin
MIR574	MicroRNA 574
TNFRSF9	TNF Receptor Superfamily Member 9
RXRA	Retinoid X Receptor Alpha
GPX1	Glutathione Peroxidase 1
DNMT3B	DNA Methyltransferase 3 Beta
KCNJ8	Potassium Inwardly Rectifying Channel Subfamily J Member 8
ADH1B	Alcohol Dehydrogenase 1B (Class I), Beta Polypeptide
ANKRD1	Ankyrin Repeat Domain 1
TCN2	Transcobalamin 2
MIR663B	MicroRNA 663b
SQSTM1	Sequestosome 1
MET	MET Proto-Oncogene, Receptor Tyrosine Kinase
IGFBP7	Insulin Like Growth Factor Binding Protein 7
MT-TI	Mitochondrially Encoded TRNA-Ile (AUU/C)
NHERF2	NHERF Family PDZ Scaffold Protein 2
CCL17	C-C Motif Chemokine Ligand 17
FNDC5	Fibronectin Type III Domain Containing 5
KLRK1	Killer Cell Lectin Like Receptor K1
CYP2B6	Cytochrome P450 Family 2 Subfamily B Member 6
MIR224	MicroRNA 224
IGFBP2	Insulin Like Growth Factor Binding Protein 2
GRK2	G Protein-Coupled Receptor Kinase 2
HDAC2	Histone Deacetylase 2
CASP7	Caspase 7
CRYAB	Crystallin Alpha B
PRKDC	Protein Kinase, DNA-Activated, Catalytic Subunit
TGFB2	Transforming Growth Factor Beta 2
JPH2	Junctophilin 2
CHUK	Component Of Inhibitor Of Nuclear Factor Kappa B Kinase Complex
LOC110006319	Beta-Globin Gene 3' Regulatory Region
HSPA5	Heat Shock Protein Family A (Hsp70) Member 5
FLNC-AS1	FLNC Antisense RNA 1
HLA-E	Major Histocompatibility Complex, Class I, E
NRG1	Neuregulin 1
NT5E	5'-Nucleotidase Ecto
SLC8A1	Solute Carrier Family 8 Member A1
THRA	Thyroid Hormone Receptor Alpha
ATP12A	ATPase H+/K+ Transporting Non-Gastric Alpha2 Subunit
TRPV1	Transient Receptor Potential Cation Channel Subfamily V Member 1
MIR330	MicroRNA 330
PKM	Pyruvate Kinase M1/2
HSPA1A	Heat Shock Protein Family A (Hsp70) Member 1A
PIK3R1	Phosphoinositide-3-Kinase Regulatory Subunit 1
POLGARF	POLG Alternative Reading Frame
MIR125B2	MicroRNA 125b-2
CYP2R1	Cytochrome P450 Family 2 Subfamily R Member 1
CD276	CD276 Molecule
BAD	BCL2 Associated Agonist Of Cell Death
KIR2DL1	Killer Cell Immunoglobulin Like Receptor, Two Ig Domains And Long Cytoplasmic Tail 1
ACADS	Acyl-CoA Dehydrogenase Short Chain
SIRT3	Sirtuin 3
RMRP	RNA Component Of Mitochondrial RNA Processing Endoribonuclease
SDHA	Succinate Dehydrogenase Complex Flavoprotein Subunit A
PKD1	Polycystin 1, Transient Receptor Potential Channel Interacting
MERTK	MER Proto-Oncogene, Tyrosine Kinase
FHIT	Fragile Histidine Triad Diadenosine Triphosphatase
VIM	Vimentin
SCN2B	Sodium Voltage-Gated Channel Beta Subunit 2
HNF1A	HNF1 Homeobox A
APOL1	Apolipoprotein L1
NEU1	Neuraminidase 1
RPL11	Ribosomal Protein L11
KCNA5	Potassium Voltage-Gated Channel Subfamily A Member 5
MT-RNR1	Mitochondrially Encoded 12S RRNA
MIR24-1	MicroRNA 24-1
PPIA	Peptidylprolyl Isomerase A
SLCO1B1	Solute Carrier Organic Anion Transporter Family Member 1B1
MIR96	MicroRNA 96
ADAMTS7	ADAM Metallopeptidase With Thrombospondin Type 1 Motif 7
APEX1	Apurinic/Apyrimidinic Endodeoxyribonuclease 1
CMA1	Chymase 1
ROS1	ROS Proto-Oncogene 1, Receptor Tyrosine Kinase
GHSR	Growth Hormone Secretagogue Receptor
MVK	Mevalonate Kinase
CPQ	Carboxypeptidase Q
APLNR	Apelin Receptor
CASQ2	Calsequestrin 2
CTNNA3	Catenin Alpha 3
MICB	MHC Class I Polypeptide-Related Sequence B
MIA3	MIA SH3 Domain ER Export Factor 3
HULC	Hepatocellular Carcinoma Up-Regulated Long Non-Coding RNA
PXDN	Peroxidasin
RPS14	Ribosomal Protein S14
DKK1	Dickkopf WNT Signaling Pathway Inhibitor 1
MT-ND1	Mitochondrially Encoded NADH:Ubiquinone Oxidoreductase Core Subunit 1
PPP1R13L	Protein Phosphatase 1 Regulatory Subunit 13 Like
CCL4	C-C Motif Chemokine Ligand 4
SNCA	Synuclein Alpha
LOC110806262	Solute Carrier Family 6 Member 4 Gene Promoter
CDK1	Cyclin Dependent Kinase 1
LEPQTL1	Leptin, Serum Levels Of
SNHG8	Small Nucleolar RNA Host Gene 8
TANGO2	Transport And Golgi Organization 2 Homolog
TSFM	Ts Translation Elongation Factor, Mitochondrial
OXT	Oxytocin/Neurophysin I Prepropeptide
ZMPSTE24	Zinc Metallopeptidase STE24
TLR7	Toll Like Receptor 7
MOG	Myelin Oligodendrocyte Glycoprotein
CHIT1	Chitinase 1
MIR338	MicroRNA 338
CELSR2	Cadherin EGF LAG Seven-Pass G-Type Receptor 2
XPO1	Exportin 1
SOX9	SRY-Box Transcription Factor 9
PRKN	Parkin RBR E3 Ubiquitin Protein Ligase
KRT8	Keratin 8
TRE-TTC3-1	TRNA-Glu (Anticodon TTC) 3-1
ESR2	Estrogen Receptor 2
GATA5	GATA Binding Protein 5
SOS1	SOS Ras/Rac Guanine Nucleotide Exchange Factor 1
KLKB1	Kallikrein B1
HSPG2	Heparan Sulfate Proteoglycan 2
STUB1	STIP1 Homology And U-Box Containing Protein 1
TNFAIP3	TNF Alpha Induced Protein 3
MIR370	MicroRNA 370
HCRT	Hypocretin Neuropeptide Precursor
TFAM	Transcription Factor A, Mitochondrial
MIR551B	MicroRNA 551b
E2F1	E2F Transcription Factor 1
KLF3-AS1	KLF3 Antisense RNA 1
CDH23	Cadherin Related 23
PSRC1	Proline And Serine Rich Coiled-Coil 1
XRCC3	X-Ray Repair Cross Complementing 3
STAT6	Signal Transducer And Activator Of Transcription 6
HDAC4	Histone Deacetylase 4
ALOX12	Arachidonate 12-Lipoxygenase, 12S Type
FHL2	Four And A Half LIM Domains 2
SPRED1	Sprouty Related EVH1 Domain Containing 1
ESM1	Endothelial Cell Specific Molecule 1
HPSE	Heparanase
CAMK2G	Calcium/Calmodulin Dependent Protein Kinase II Gamma
MYH9	Myosin Heavy Chain 9
SCN4B	Sodium Voltage-Gated Channel Beta Subunit 4
TSLP	Thymic Stromal Lymphopoietin
EDN3	Endothelin 3
ASXL2	ASXL Transcriptional Regulator 2
ATR	ATR Serine/Threonine Kinase
LINC-PINT	Long Intergenic Non-Protein Coding RNA, P53 Induced Transcript
MPZ	Myelin Protein Zero
AVPR2	Arginine Vasopressin Receptor 2
AMPD1	Adenosine Monophosphate Deaminase 1
MIR196A1	MicroRNA 196a-1
LRG1	Leucine Rich Alpha-2-Glycoprotein 1
CAMK2D	Calcium/Calmodulin Dependent Protein Kinase II Delta
GFI1B	Growth Factor Independent 1B Transcriptional Repressor
CHRM2	Cholinergic Receptor Muscarinic 2
BMAL2	Basic Helix-Loop-Helix ARNT Like 2
NT5C2	5'-Nucleotidase, Cytosolic II
MYCN	MYCN Proto-Oncogene, BHLH Transcription Factor
ATG7	Autophagy Related 7
ACAD9	Acyl-CoA Dehydrogenase Family Member 9
DRD2	Dopamine Receptor D2
CXCR5	C-X-C Motif Chemokine Receptor 5
C5	Complement C5
MIR26A1	MicroRNA 26a-1
MIR361	MicroRNA 361
HNF4A	Hepatocyte Nuclear Factor 4 Alpha
EYA4	EYA Transcriptional Coactivator And Phosphatase 4
SCN10A	Sodium Voltage-Gated Channel Alpha Subunit 10
NAT2	N-Acetyltransferase 2
SLC25A24	Solute Carrier Family 25 Member 24
WEE1	WEE1 G2 Checkpoint Kinase
IFIT3	Interferon Induced Protein With Tetratricopeptide Repeats 3
KIF5B	Kinesin Family Member 5B
SOX2	SRY-Box Transcription Factor 2
MAOB	Monoamine Oxidase B
IDUA	Alpha-L-Iduronidase
LGALS9	Galectin 9
LINC01554	Long Intergenic Non-Protein Coding RNA 1554
GUSB	Glucuronidase Beta
HTR1A	5-Hydroxytryptamine Receptor 1A
EPAS1	Endothelial PAS Domain Protein 1
MMP12	Matrix Metallopeptidase 12
PLCB1	Phospholipase C Beta 1
SLC6A3	Solute Carrier Family 6 Member 3
PRKCE	Protein Kinase C Epsilon
SLC2A4	Solute Carrier Family 2 Member 4
RNU6-1	RNA, U6 Small Nuclear 1
NCF1	Neutrophil Cytosolic Factor 1
KCND3	Potassium Voltage-Gated Channel Subfamily D Member 3
ALDH1A1	Aldehyde Dehydrogenase 1 Family Member A1
MIR19A	MicroRNA 19a
NEBL	Nebulette
SERPINB1	Serpin Family B Member 1
MIR154	MicroRNA 154
TYK2	Tyrosine Kinase 2
IL9	Interleukin 9
CCL22	C-C Motif Chemokine Ligand 22
ENO1	Enolase 1
MIR124-3	MicroRNA 124-3
MLH1	MutL Homolog 1
DIABLO	Diablo IAP-Binding Mitochondrial Protein
STX1A	Syntaxin 1A
HABP2	Hyaluronan Binding Protein 2
CFHR3	Complement Factor H Related 3
CCR7	C-C Motif Chemokine Receptor 7
LAMP1	Lysosomal Associated Membrane Protein 1
TRDN	Triadin
PLA2G4A	Phospholipase A2 Group IVA
CELA2A	Chymotrypsin Like Elastase 2A
CXCL16	C-X-C Motif Chemokine Ligand 16
DDX39B	DExD-Box Helicase 39B
KLRD1	Killer Cell Lectin Like Receptor D1
NR1I2	Nuclear Receptor Subfamily 1 Group I Member 2
CYP24A1	Cytochrome P450 Family 24 Subfamily A Member 1
ALKBH5	AlkB Homolog 5, RNA Demethylase
SCN4A	Sodium Voltage-Gated Channel Alpha Subunit 4
GNRH1	Gonadotropin Releasing Hormone 1
RET	Ret Proto-Oncogene
CXCL2	C-X-C Motif Chemokine Ligand 2
PROZ	Protein Z, Vitamin K Dependent Plasma Glycoprotein
DPP6	Dipeptidyl Peptidase Like 6
FGFR2	Fibroblast Growth Factor Receptor 2
HRH2	Histamine Receptor H2
OBSCN	Obscurin, Cytoskeletal Calmodulin And Titin-Interacting RhoGEF
TRIM63	Tripartite Motif Containing 63
SMARCAL1	SWI/SNF Related, Matrix Associated, Actin Dependent Regulator Of Chromatin, Subfamily A Like 1
CACNA2D1	Calcium Voltage-Gated Channel Auxiliary Subunit Alpha2delta 1
EPRS1	Glutamyl-Prolyl-TRNA Synthetase 1
STXBP2	Syntaxin Binding Protein 2
CNR2	Cannabinoid Receptor 2
PRPS1	Phosphoribosyl Pyrophosphate Synthetase 1
LAMA3	Laminin Subunit Alpha 3
SMC1A	Structural Maintenance Of Chromosomes 1A
UQCRFS1	Ubiquinol-Cytochrome C Reductase, Rieske Iron-Sulfur Polypeptide 1
MIR29C	MicroRNA 29c
FAM13A	Family With Sequence Similarity 13 Member A
ALOX15	Arachidonate 15-Lipoxygenase
KLK1	Kallikrein 1
ACADM	Acyl-CoA Dehydrogenase Medium Chain
EPX	Eosinophil Peroxidase
S100A12	S100 Calcium Binding Protein A12
HLA-DPB1	Major Histocompatibility Complex, Class II, DP Beta 1
MICA	MHC Class I Polypeptide-Related Sequence A
SLC2A10	Solute Carrier Family 2 Member 10
ADAM10	ADAM Metallopeptidase Domain 10
UBA7	Ubiquitin Like Modifier Activating Enzyme 7
INHBA	Inhibin Subunit Beta A
TNFRSF10A	TNF Receptor Superfamily Member 10a
MLXIPL	MLX Interacting Protein Like
CALM1	Calmodulin 1
NR4A1	Nuclear Receptor Subfamily 4 Group A Member 1
CGA	Glycoprotein Hormones, Alpha Polypeptide
SMC3	Structural Maintenance Of Chromosomes 3
FABP4	Fatty Acid Binding Protein 4
CALCRL	Calcitonin Receptor Like Receptor
HEY2	Hes Related Family BHLH Transcription Factor With YRPW Motif 2
BMP7	Bone Morphogenetic Protein 7
ISL1	ISL LIM Homeobox 1
MIR382	MicroRNA 382
LOC101927055	Uncharacterized LOC101927055
TRH	Thyrotropin Releasing Hormone
ITGA5	Integrin Subunit Alpha 5
ZFHX3	Zinc Finger Homeobox 3
SLC5A2	Solute Carrier Family 5 Member 2
TNFSF13B	TNF Superfamily Member 13b
CYP4F2	Cytochrome P450 Family 4 Subfamily F Member 2
COL18A1	Collagen Type XVIII Alpha 1 Chain
METTL3	Methyltransferase 3, N6-Adenosine-Methyltransferase Complex Catalytic Subunit
MIR369	MicroRNA 369
CHKB-CPT1B	CHKB-CPT1B Readthrough (NMD Candidate)
ENTPD1	Ectonucleoside Triphosphate Diphosphohydrolase 1
MTHFD1	Methylenetetrahydrofolate Dehydrogenase, Cyclohydrolase And Formyltetrahydrofolate Synthetase 1
PSMA7	Proteasome 20S Subunit Alpha 7
FAS-AS1	FAS Antisense RNA 1
PWAR4	Prader Willi/Angelman Region RNA 4
WDR12	WD Repeat Domain 12
TOP1	DNA Topoisomerase I
SREBF1	Sterol Regulatory Element Binding Transcription Factor 1
HSP90AB1	Heat Shock Protein 90 Alpha Family Class B Member 1
PSTPIP1	Proline-Serine-Threonine Phosphatase Interacting Protein 1
ERVW-1	Endogenous Retrovirus Group W Member 1, Envelope
PINK1	PTEN Induced Kinase 1
MAP2K2	Mitogen-Activated Protein Kinase Kinase 2
MIR216A	MicroRNA 216a
VASP	Vasodilator Stimulated Phosphoprotein
MMP10	Matrix Metallopeptidase 10
TGFA	Transforming Growth Factor Alpha
DAXX	Death Domain Associated Protein
IKBKB	Inhibitor Of Nuclear Factor Kappa B Kinase Subunit Beta
CS	Citrate Synthase
MAML2	Mastermind Like Transcriptional Coactivator 2
SYP	Synaptophysin
KLRC2	Killer Cell Lectin Like Receptor C2
CCR4	C-C Motif Chemokine Receptor 4
PDE3A	Phosphodiesterase 3A
ATP4A	ATPase H+/K+ Transporting Subunit Alpha
IRX2-DT	IRX2 Divergent Transcript
MECP2	Methyl-CpG Binding Protein 2
TCF4	Transcription Factor 4
DICER1	Dicer 1, Ribonuclease III
METTL14	Methyltransferase 14, N6-Adenosine-Methyltransferase Subunit
CYP27A1	Cytochrome P450 Family 27 Subfamily A Member 1
ADIPOQ-AS1	ADIPOQ Antisense RNA 1
XRCC5	X-Ray Repair Cross Complementing 5
PDE4A	Phosphodiesterase 4A
TKT	Transketolase
CPA6	Carboxypeptidase A6
MIR197	MicroRNA 197
LTBP1	Latent Transforming Growth Factor Beta Binding Protein 1
SNORD44	Small Nucleolar RNA, C/D Box 44
DNAJC30	DnaJ Heat Shock Protein Family (Hsp40) Member C30
P2RY2	Purinergic Receptor P2Y2
C11orf65	Chromosome 11 Open Reading Frame 65
NPC1	NPC Intracellular Cholesterol Transporter 1
PIK3C3	Phosphatidylinositol 3-Kinase Catalytic Subunit Type 3
CYP46A1	Cytochrome P450 Family 46 Subfamily A Member 1
F13B	Coagulation Factor XIII B Chain
ATP1A3	ATPase Na+/K+ Transporting Subunit Alpha 3
HIF1A-AS2	HIF1A Antisense RNA 2
FGF21	Fibroblast Growth Factor 21
FYN	FYN Proto-Oncogene, Src Family Tyrosine Kinase
PAFAH1B1	Platelet Activating Factor Acetylhydrolase 1b Regulatory Subunit 1
CCNB1	Cyclin B1
CHKB	Choline Kinase Beta
MTTP	Microsomal Triglyceride Transfer Protein
MIR362	MicroRNA 362
TPK1	Thiamin Pyrophosphokinase 1
WTAP	WT1 Associated Protein
TGM2	Transglutaminase 2
SRF	Serum Response Factor
MYOM2	Myomesin 2
F2RL1	F2R Like Trypsin Receptor 1
KDM6A	Lysine Demethylase 6A
AKT2	AKT Serine/Threonine Kinase 2
SCARNA5	Small Cajal Body-Specific RNA 5
KCNMA1	Potassium Calcium-Activated Channel Subfamily M Alpha 1
MYL1	Myosin Light Chain 1
FXN	Frataxin
GLUD1	Glutamate Dehydrogenase 1
VDAC1	Voltage Dependent Anion Channel 1
ADRA2C	Adrenoceptor Alpha 2C
MIR200C	MicroRNA 200c
OXTR	Oxytocin Receptor
SREBF2	Sterol Regulatory Element Binding Transcription Factor 2
DUSP1	Dual Specificity Phosphatase 1
IKZF2	IKAROS Family Zinc Finger 2
PTHLH	Parathyroid Hormone Like Hormone
CASZ1	Castor Zinc Finger 1
TRC-GCA24-1	TRNA-Cys (GCA) 24-1
SLC4A1	Solute Carrier Family 4 Member 1 (Diego Blood Group)
VEGFC	Vascular Endothelial Growth Factor C
BSND	Barttin CLCNK Type Accessory Subunit Beta
CYSLTR1	Cysteinyl Leukotriene Receptor 1
IL21	Interleukin 21
COL1A2	Collagen Type I Alpha 2 Chain
TNXA	Tenascin XA (Pseudogene)
MIR490	MicroRNA 490
FGF7	Fibroblast Growth Factor 7
DLL1	Delta Like Canonical Notch Ligand 1
HNF1A-AS1	HNF1A Antisense RNA 1
CCL20	C-C Motif Chemokine Ligand 20
CAMP	Cathelicidin Antimicrobial Peptide
KLRC4	Killer Cell Lectin Like Receptor C4
CD70	CD70 Molecule
ERAP1	Endoplasmic Reticulum Aminopeptidase 1
DAG1	Dystroglycan 1
TJP1	Tight Junction Protein 1
VTRNA1-1	Vault RNA 1-1
KLK3	Kallikrein Related Peptidase 3
CCND3	Cyclin D3
TSC2	TSC Complex Subunit 2
GRN	Granulin Precursor
SLC12A3	Solute Carrier Family 12 Member 3
PLTP	Phospholipid Transfer Protein
CD63	CD63 Molecule
RBPJ	Recombination Signal Binding Protein For Immunoglobulin Kappa J Region
SCNN1B	Sodium Channel Epithelial 1 Subunit Beta
PPARD	Peroxisome Proliferator Activated Receptor Delta
GPT2	Glutamic--Pyruvic Transaminase 2
PI3	Peptidase Inhibitor 3
VCP	Valosin Containing Protein
IRX1	Iroquois Homeobox 1
MT-ND4	Mitochondrially Encoded NADH:Ubiquinone Oxidoreductase Core Subunit 4
ADORA2B	Adenosine A2b Receptor
SNHG16	Small Nucleolar RNA Host Gene 16
DKC1	Dyskerin Pseudouridine Synthase 1
ECE1	Endothelin Converting Enzyme 1
ATG5	Autophagy Related 5
SMAD7	SMAD Family Member 7
HCCAT5	Hepatocellular Carcinoma Associated Transcript 5
ACP3	Acid Phosphatase 3
AQP2	Aquaporin 2
LOC126806068	BRD4-Independent Group 4 Enhancer GRCh37_chr1:237947411-237948610
ANGPTL4	Angiopoietin Like 4
MDH2	Malate Dehydrogenase 2
FBLN5	Fibulin 5
AHCY	Adenosylhomocysteinase
TRIM38	Tripartite Motif Containing 38
ADM2	Adrenomedullin 2
LRRK2	Leucine Rich Repeat Kinase 2
GAS6	Growth Arrest Specific 6
SLC6A2	Solute Carrier Family 6 Member 2
TERF1	Telomeric Repeat Binding Factor 1
HNRNPA1	Heterogeneous Nuclear Ribonucleoprotein A1
SLC22A4	Solute Carrier Family 22 Member 4
H3C12	H3 Clustered Histone 12
ATP2B1-AS1	ATP2B1 Antisense RNA 1
SMAD4	SMAD Family Member 4
TBXA2R	Thromboxane A2 Receptor
PKLR	Pyruvate Kinase L/R
IRAK1	Interleukin 1 Receptor Associated Kinase 1
HADHB	Hydroxyacyl-CoA Dehydrogenase Trifunctional Multienzyme Complex Subunit Beta
USF1	Upstream Transcription Factor 1
TRIB1	Tribbles Pseudokinase 1
PCCA	Propionyl-CoA Carboxylase Subunit Alpha
SCNN1G	Sodium Channel Epithelial 1 Subunit Gamma
MIR296	MicroRNA 296
TRPM4	Transient Receptor Potential Cation Channel Subfamily M Member 4
MLX	MAX Dimerization Protein MLX
PRMT5	Protein Arginine Methyltransferase 5
PLCG1	Phospholipase C Gamma 1
MYBPC1	Myosin Binding Protein C1
MIR503	MicroRNA 503
H3-3B	H3.3 Histone B
RAB4B-EGLN2	RAB4B-EGLN2 Readthrough (NMD Candidate)
MIR200B	MicroRNA 200b
KRT5	Keratin 5
PTCH1	Patched 1
MMACHC	Metabolism Of Cobalamin Associated C
BRAP	BRCA1 Associated Protein
HOXA5	Homeobox A5
LAMP3	Lysosomal Associated Membrane Protein 3
PYCARD	PYD And CARD Domain Containing
PTK2B	Protein Tyrosine Kinase 2 Beta
ADCYAP1	Adenylate Cyclase Activating Polypeptide 1
H6PD	Hexose-6-Phosphate Dehydrogenase/Glucose 1-Dehydrogenase
NTN1	Netrin 1
SCN9A	Sodium Voltage-Gated Channel Alpha Subunit 9
H3C13	H3 Clustered Histone 13
HRH1	Histamine Receptor H1
GLS	Glutaminase
MIR192	MicroRNA 192
MIR181D	MicroRNA 181d
IGES	Immunoglobulin E Concentration, Serum
TG	Thyroglobulin
RASA1	RAS P21 Protein Activator 1
PLA2G10	Phospholipase A2 Group X
CFHR4	Complement Factor H Related 4
ZNF627	Zinc Finger Protein 627
AKR1B1	Aldo-Keto Reductase Family 1 Member B
HBA2	Hemoglobin Subunit Alpha 2
MMP14	Matrix Metallopeptidase 14
IL1RAP	Interleukin 1 Receptor Accessory Protein
MIR660	MicroRNA 660
SHC1	SHC Adaptor Protein 1
TNNI3K	TNNI3 Interacting Kinase
ADAM8	ADAM Metallopeptidase Domain 8
MGAM	Maltase-Glucoamylase
GNAS	GNAS Complex Locus
DYRK1A	Dual Specificity Tyrosine Phosphorylation Regulated Kinase 1A
ILK	Integrin Linked Kinase
ADORA3	Adenosine A3 Receptor
EPCAM	Epithelial Cell Adhesion Molecule
NRG3	Neuregulin 3
APAF1	Apoptotic Peptidase Activating Factor 1
BCKDHB	Branched Chain Keto Acid Dehydrogenase E1 Subunit Beta
MRAS	Muscle RAS Oncogene Homolog
PROS1	Protein S
MKI67	Marker Of Proliferation Ki-67
CACNB2	Calcium Voltage-Gated Channel Auxiliary Subunit Beta 2
PYGM	Glycogen Phosphorylase, Muscle Associated
FGF1	Fibroblast Growth Factor 1
TAS2R50	Taste 2 Receptor Member 50
ADAMTS1	ADAM Metallopeptidase With Thrombospondin Type 1 Motif 1
PTGES	Prostaglandin E Synthase
AARS1	Alanyl-TRNA Synthetase 1
NDUFS4	NADH:Ubiquinone Oxidoreductase Subunit S4
STC1	Stanniocalcin 1
CLPB	ClpB Family Mitochondrial Disaggregase
CCL18	C-C Motif Chemokine Ligand 18
PRKAA1	Protein Kinase AMP-Activated Catalytic Subunit Alpha 1
GTF2I	General Transcription Factor IIi
IRAK3	Interleukin 1 Receptor Associated Kinase 3
KCNE3	Potassium Voltage-Gated Channel Subfamily E Regulatory Subunit 3
NR5A1	Nuclear Receptor Subfamily 5 Group A Member 1
KCNA3	Potassium Voltage-Gated Channel Subfamily A Member 3
SLC24A3	Solute Carrier Family 24 Member 3
MIR211	MicroRNA 211
TNFSF12	TNF Superfamily Member 12
MAVS	Mitochondrial Antiviral Signaling Protein
ALMS1	ALMS1 Centrosome And Basal Body Associated Protein
HBEGF	Heparin Binding EGF Like Growth Factor
VAMP8	Vesicle Associated Membrane Protein 8
TNFSF9	TNF Superfamily Member 9
CYP21A2	Cytochrome P450 Family 21 Subfamily A Member 2
FHL1	Four And A Half LIM Domains 1
ORAI1	ORAI Calcium Release-Activated Calcium Modulator 1
SLC5A3	Solute Carrier Family 5 Member 3
CASC2	Cancer Susceptibility 2
ADRA2B	Adrenoceptor Alpha 2B
KCNJ3	Potassium Inwardly Rectifying Channel Subfamily J Member 3
MMRN1	Multimerin 1
KLF2	KLF Transcription Factor 2
SOST	Sclerostin
CRAT	Carnitine O-Acetyltransferase
SFRP1	Secreted Frizzled Related Protein 1
TFR2	Transferrin Receptor 2
WBP1L	WW Domain Binding Protein 1 Like
AP3B1	Adaptor Related Protein Complex 3 Subunit Beta 1
NSUN2	NOP2/Sun RNA Methyltransferase 2
MIRLET7A1	MicroRNA Let-7a-1
FLII	FLII Actin Remodeling Protein
PDGFA	Platelet Derived Growth Factor Subunit A
MAOA	Monoamine Oxidase A
DANCR	Differentiation Antagonizing Non-Protein Coding RNA
ROCR	Regulator Of Chondrogenesis RNA
APTX	Aprataxin
PKHD1	PKHD1 Ciliary IPT Domain Containing Fibrocystin/Polyductin
NR1H3	Nuclear Receptor Subfamily 1 Group H Member 3
IL12RB1	Interleukin 12 Receptor Subunit Beta 1
SEMA3A	Semaphorin 3A
MUC5AC	Mucin 5AC, Oligomeric Mucus/Gel-Forming
SERPINA7	Serpin Family A Member 7
ZRSR2	Zinc Finger CCCH-Type, RNA Binding Motif And Serine/Arginine Rich 2
NUDT6	Nudix Hydrolase 6
MIR103A1	MicroRNA 103a-1
C4BPA	Complement Component 4 Binding Protein Alpha
MIR24-2	MicroRNA 24-2
CSF2RA	Colony Stimulating Factor 2 Receptor Subunit Alpha
ICOS	Inducible T Cell Costimulator
SLC1A3	Solute Carrier Family 1 Member 3
SI	Sucrase-Isomaltase
LAG3	Lymphocyte Activating 3
RECK	Reversion Inducing Cysteine Rich Protein With Kazal Motifs
DIAPH1	Diaphanous Related Formin 1
DYNC2LI1	Dynein Cytoplasmic 2 Light Intermediate Chain 1
FUS	FUS RNA Binding Protein
HELLS	Helicase, Lymphoid Specific
CFTR-AS1	CFTR Antisense RNA 1
YTHDF1	YTH N6-Methyladenosine RNA Binding Protein F1
CACNA1B	Calcium Voltage-Gated Channel Subunit Alpha1 B
PXDNL	Peroxidasin Like
LBR	Lamin B Receptor
SCN8A	Sodium Voltage-Gated Channel Alpha Subunit 8
AKAP9	A-Kinase Anchoring Protein 9
ATP1A2	ATPase Na+/K+ Transporting Subunit Alpha 2
USP18	Ubiquitin Specific Peptidase 18
PRKCB	Protein Kinase C Beta
DAB2IP	DAB2 Interacting Protein
HRG	Histidine Rich Glycoprotein
GHRH	Growth Hormone Releasing Hormone
ATF4	Activating Transcription Factor 4
SLC8A1-AS1	SLC8A1 Antisense RNA 1
AGO2	Argonaute RISC Catalytic Component 2
NR0B1	Nuclear Receptor Subfamily 0 Group B Member 1
BTN2A1	Butyrophilin Subfamily 2 Member A1
MIR25	MicroRNA 25
CXCL6	C-X-C Motif Chemokine Ligand 6
LAMA4	Laminin Subunit Alpha 4
ERBB4	Erb-B2 Receptor Tyrosine Kinase 4
MIR545	MicroRNA 545
GAL	Galanin And GMAP Prepropeptide
TXNIP	Thioredoxin Interacting Protein
MYH7B	Myosin Heavy Chain 7B
MYOM3	Myomesin 3
MYOCD	Myocardin
ARSA	Arylsulfatase A
RNY3	RNA, Ro60-Associated Y3
MT-TP	Mitochondrially Encoded TRNA-Pro (CCN)
TFEB	Transcription Factor EB
CASK	Calcium/Calmodulin Dependent Serine Protein Kinase
GNLY	Granulysin
KCNJ18	Potassium Inwardly Rectifying Channel Subfamily J Member 18
KRT7	Keratin 7
IAPP	Islet Amyloid Polypeptide
MIR92B	MicroRNA 92b
GNAQ	G Protein Subunit Alpha Q
SLC34A1	Solute Carrier Family 34 Member 1
PNLIP	Pancreatic Lipase
FSTL1	Follistatin Like 1
MIR20A	MicroRNA 20a
S100A6	S100 Calcium Binding Protein A6
PKD2	Polycystin 2, Transient Receptor Potential Cation Channel
BDKRB1	Bradykinin Receptor B1
MIR495	MicroRNA 495
SNHG14	Small Nucleolar RNA Host Gene 14
MIR187	MicroRNA 187
DYNC2H1	Dynein Cytoplasmic 2 Heavy Chain 1
MDK	Midkine
CTSS	Cathepsin S
ALDH9A1	Aldehyde Dehydrogenase 9 Family Member A1
MIR375	MicroRNA 375
PDLIM5	PDZ And LIM Domain 5
MIR520A	MicroRNA 520a
MRPS6	Mitochondrial Ribosomal Protein S6
SEMA4D	Semaphorin 4D
CHRNA7	Cholinergic Receptor Nicotinic Alpha 7 Subunit
CRABP2	Cellular Retinoic Acid Binding Protein 2
AOC1	Amine Oxidase Copper Containing 1
ITGA3	Integrin Subunit Alpha 3
CD226	CD226 Molecule
MIR30B	MicroRNA 30b
LRP2	LDL Receptor Related Protein 2
CTSK	Cathepsin K
CMTS	Chronic Mountain Sickness, Susceptibility To
TBX21	T-Box Transcription Factor 21
CLIP2	CAP-Gly Domain Containing Linker Protein 2
RFC2	Replication Factor C Subunit 2
TNFSF8	TNF Superfamily Member 8
TTTY15	Testis Expressed Transcript, Y-Linked 15
ITGAV	Integrin Subunit Alpha V
VCAN	Versican
MIR101-1	MicroRNA 101-1
RAC1	Rac Family Small GTPase 1
RNF207	Ring Finger Protein 207
SIRPA	Signal Regulatory Protein Alpha
SERPINA6	Serpin Family A Member 6
MIR100	MicroRNA 100
CCL7	C-C Motif Chemokine Ligand 7
CCR6	C-C Motif Chemokine Receptor 6
IL1R2	Interleukin 1 Receptor Type 2
SLX1A-SULT1A3	SLX1A-SULT1A3 Readthrough (NMD Candidate)
AIM2	Absent In Melanoma 2
FAP	Fibroblast Activation Protein Alpha
PPIC	Peptidylprolyl Isomerase C
CLDN5	Claudin 5
STK11	Serine/Threonine Kinase 11
CCN1	Cellular Communication Network Factor 1
CDKN2A-AS1	CDKN2A Antisense RNA 1
MFGE8	Milk Fat Globule EGF And Factor V/VIII Domain Containing
REST	RE1 Silencing Transcription Factor
TIMP4	TIMP Metallopeptidase Inhibitor 4
MIR487B	MicroRNA 487b
HNRNPUL1	Heterogeneous Nuclear Ribonucleoprotein U Like 1
PIEZO1	Piezo Type Mechanosensitive Ion Channel Component 1 (Er Blood Group)
SERPIND1	Serpin Family D Member 1
NLRP12	NLR Family Pyrin Domain Containing 12
PLCG2	Phospholipase C Gamma 2
CHRM3	Cholinergic Receptor Muscarinic 3
NF2	NF2, Moesin-Ezrin-Radixin Like (MERLIN) Tumor Suppressor
DUSP6	Dual Specificity Phosphatase 6
MIR371A	MicroRNA 371a
TRAF6	TNF Receptor Associated Factor 6
OXCT1-AS1	OXCT1 Antisense RNA 1
SIN3A	SIN3 Transcription Regulator Family Member A
PAPPA2	Pappalysin 2
TUBB	Tubulin Beta Class I
RTN4	Reticulon 4
NUCB2	Nucleobindin 2
SORL1	Sortilin Related Receptor 1
SMARCA5	SWI/SNF Related, Matrix Associated, Actin Dependent Regulator Of Chromatin, Subfamily A, Member 5
GCH1	GTP Cyclohydrolase 1
GIP	Gastric Inhibitory Polypeptide
USP8	Ubiquitin Specific Peptidase 8
UCHL1	Ubiquitin C-Terminal Hydrolase L1
IL27	Interleukin 27
WDR36	WD Repeat Domain 36
CHRM1	Cholinergic Receptor Muscarinic 1
BACE1	Beta-Secretase 1
IGFBP4	Insulin Like Growth Factor Binding Protein 4
BUD23	BUD23 RRNA Methyltransferase And Ribosome Maturation Factor
SNORD118	Small Nucleolar RNA, C/D Box 118
TRIM21	Tripartite Motif Containing 21
ROCK1	Rho Associated Coiled-Coil Containing Protein Kinase 1
BMP1	Bone Morphogenetic Protein 1
NDUFA13	NADH:Ubiquinone Oxidoreductase Subunit A13
IL5RA	Interleukin 5 Receptor Subunit Alpha
FANCM	FA Complementation Group M
TRPV4	Transient Receptor Potential Cation Channel Subfamily V Member 4
AREG	Amphiregulin
CASC15	Cancer Susceptibility 15
PLEC	Plectin
ALDOA	Aldolase, Fructose-Bisphosphate A
IL10RA	Interleukin 10 Receptor Subunit Alpha
THOC2	THO Complex Subunit 2
FBXO32	F-Box Protein 32
P2RX7	Purinergic Receptor P2X 7
NOX4	NADPH Oxidase 4
ALPP	Alkaline Phosphatase, Placental
TWIST1	Twist Family BHLH Transcription Factor 1
NLRP1	NLR Family Pyrin Domain Containing 1
HTRA2	HtrA Serine Peptidase 2
CPS1	Carbamoyl-Phosphate Synthase 1
WWOX	WW Domain Containing Oxidoreductase
RIPK2	Receptor Interacting Serine/Threonine Kinase 2
EGLN1	Egl-9 Family Hypoxia Inducible Factor 1
SPN	Sialophorin
AQP4	Aquaporin 4
COL4A5	Collagen Type IV Alpha 5 Chain
RANGRF	RAN Guanine Nucleotide Release Factor
BAK1	BCL2 Antagonist/Killer 1
LTB	Lymphotoxin Beta
SFTA3	Surfactant Associated 3
ABCB11	ATP Binding Cassette Subfamily B Member 11
AGPAT2	1-Acylglycerol-3-Phosphate O-Acyltransferase 2
GOT1	Glutamic-Oxaloacetic Transaminase 1
TNXB	Tenascin XB
ZC3H12A	Zinc Finger CCCH-Type Containing 12A
KCNN4	Potassium Calcium-Activated Channel Subfamily N Member 4
LPAR3	Lysophosphatidic Acid Receptor 3
STING1	Stimulator Of Interferon Response CGAMP Interactor 1
ANG	Angiogenin
ABCG1	ATP Binding Cassette Subfamily G Member 1
XRCC6	X-Ray Repair Cross Complementing 6
PYY	Peptide YY
SLC5A6	Solute Carrier Family 5 Member 6
MIR302A	MicroRNA 302a
MYLK2	Myosin Light Chain Kinase 2
CALML5	Calmodulin Like 5
PRKCD	Protein Kinase C Delta
TMEM127	Transmembrane Protein 127
ANKS1B	Ankyrin Repeat And Sterile Alpha Motif Domain Containing 1B
FCAR	Fc Alpha Receptor
NAGA	Alpha-N-Acetylgalactosaminidase
APRT	Adenine Phosphoribosyltransferase
ETFA	Electron Transfer Flavoprotein Subunit Alpha
GSDMD	Gasdermin D
GHR	Growth Hormone Receptor
ERV3-1	Endogenous Retrovirus Group 3 Member 1, Envelope
OPRD1	Opioid Receptor Delta 1
P2RY11	Purinergic Receptor P2Y11
DDC	Dopa Decarboxylase
CCL26	C-C Motif Chemokine Ligand 26
DPP10	Dipeptidyl Peptidase Like 10
MSTN	Myostatin
ALPL	Alkaline Phosphatase, Biomineralization Associated
PNP	Purine Nucleoside Phosphorylase
ITLN1	Intelectin 1
LIPE	Lipase E, Hormone Sensitive Type
LIMK1	LIM Domain Kinase 1
S100A4	S100 Calcium Binding Protein A4
LGALS1	Galectin 1
ANXA1	Annexin A1
GRK4	G Protein-Coupled Receptor Kinase 4
CCN4	Cellular Communication Network Factor 4
GRP	Gastrin Releasing Peptide
GPIHBP1	Glycosylphosphatidylinositol Anchored High Density Lipoprotein Binding Protein 1
SEPTIN5	Septin 5
CYP4A11	Cytochrome P450 Family 4 Subfamily A Member 11
UCP3	Uncoupling Protein 3
RAD50	RAD50 Double Strand Break Repair Protein
PRKACB	Protein Kinase CAMP-Activated Catalytic Subunit Beta
EIF4G1	Eukaryotic Translation Initiation Factor 4 Gamma 1
DHX15	DEAH-Box Helicase 15
UCN	Urocortin
AIFM1	Apoptosis Inducing Factor Mitochondria Associated 1
SERPINF1	Serpin Family F Member 1
PON3	Paraoxonase 3
ASGR1	Asialoglycoprotein Receptor 1
MAP3K14	Mitogen-Activated Protein Kinase Kinase Kinase 14
TBL2	Transducin Beta Like 2
SPARC	Secreted Protein Acidic And Cysteine Rich
AKT3	AKT Serine/Threonine Kinase 3
RLN2	Relaxin 2
IL23A	Interleukin 23 Subunit Alpha
UGCG	UDP-Glucose Ceramide Glucosyltransferase
HGD	Homogentisate 1,2-Dioxygenase
SRFBP1	Serum Response Factor Binding Protein 1
CPT1A	Carnitine Palmitoyltransferase 1A
MAP3K5	Mitogen-Activated Protein Kinase Kinase Kinase 5
IFITM3	Interferon Induced Transmembrane Protein 3
DHX9	DExH-Box Helicase 9
PTGDS	Prostaglandin D2 Synthase
MT-TK	Mitochondrially Encoded TRNA-Lys (AAA/G)
ADRA2A	Adrenoceptor Alpha 2A
PER2	Period Circadian Regulator 2
MT-TE	Mitochondrially Encoded TRNA-Glu (GAA/G)
SOAT1	Sterol O-Acyltransferase 1
CYTOR	Cytoskeleton Regulator RNA
A4GALT	Alpha 1,4-Galactosyltransferase (P1PK Blood Group)
GNAI2	G Protein Subunit Alpha I2
MIR129-1	MicroRNA 129-1
SGK1	Serum/Glucocorticoid Regulated Kinase 1
DDAH2	DDAH Family Member 2, ADMA-Independent
HYOU1	Hypoxia Up-Regulated 1
DBH	Dopamine Beta-Hydroxylase
SPRY3	Sprouty RTK Signaling Antagonist 3
BIN1	Bridging Integrator 1
PHOX2B	Paired Like Homeobox 2B
GTF2IRD1	GTF2I Repeat Domain Containing 1
KCNE5	Potassium Voltage-Gated Channel Subfamily E Regulatory Subunit 5
ATF2	Activating Transcription Factor 2
EIF4H	Eukaryotic Translation Initiation Factor 4H
BMP4	Bone Morphogenetic Protein 4
LRPAP1	LDL Receptor Related Protein Associated Protein 1
FMR1	Fragile X Messenger Ribonucleoprotein 1
TCHP	Trichoplein Keratin Filament Binding
IFNGR2	Interferon Gamma Receptor 2
GALNS	Galactosamine (N-Acetyl)-6-Sulfatase
MAPKAPK3	MAPK Activated Protein Kinase 3
EPHX2	Epoxide Hydrolase 2
MIR215	MicroRNA 215
SNHG12	Small Nucleolar RNA Host Gene 12
MYOD1	Myogenic Differentiation 1
MYOG	Myogenin
YTHDF3	YTH N6-Methyladenosine RNA Binding Protein F3
LOC654780	Splicing Factor Proline/Glutamine-Rich
FADS2	Fatty Acid Desaturase 2
PMM2	Phosphomannomutase 2
LPXN	Leupaxin
BCL7B	BAF Chromatin Remodeling Complex Subunit BCL7B
RAMP1	Receptor Activity Modifying Protein 1
APOC1	Apolipoprotein C1
GRK5	G Protein-Coupled Receptor Kinase 5
GLUL	Glutamate-Ammonia Ligase
CALM3	Calmodulin 3
AGRN	Agrin
FETUB	Fetuin B
SERPINH1	Serpin Family H Member 1
ACACA	Acetyl-CoA Carboxylase Alpha
LEPROT	Leptin Receptor Overlapping Transcript
MIPEP	Mitochondrial Intermediate Peptidase
RECQL5	RecQ Like Helicase 5
FNDC3B	Fibronectin Type III Domain Containing 3B
OGA	O-GlcNAcase
APC	APC Regulator Of WNT Signaling Pathway
C5AR2	Complement C5a Receptor 2
AQP1	Aquaporin 1 (Colton Blood Group)
UBAC2	UBA Domain Containing 2
TXNRD2	Thioredoxin Reductase 2
TSC1	TSC Complex Subunit 1
CXCL13	C-X-C Motif Chemokine Ligand 13
ATP1B1	ATPase Na+/K+ Transporting Subunit Beta 1
MPP2	MAGUK P55 Scaffold Protein 2
OPA1	OPA1 Mitochondrial Dynamin Like GTPase
LAIR1	Leukocyte Associated Immunoglobulin Like Receptor 1
PDP1	Pyruvate Dehydrogenase Phosphatase Catalytic Subunit 1
NFE2	Nuclear Factor, Erythroid 2
MIR491	MicroRNA 491
SGSH	N-Sulfoglucosamine Sulfohydrolase
DNM1L	Dynamin 1 Like
PRKCQ	Protein Kinase C Theta
MT-TR	Mitochondrially Encoded TRNA-Arg (CGN)
FTH1	Ferritin Heavy Chain 1
SYNE1	Spectrin Repeat Containing Nuclear Envelope Protein 1
PTGER2	Prostaglandin E Receptor 2
FIG4	FIG4 Phosphoinositide 5-Phosphatase
CYP19A1	Cytochrome P450 Family 19 Subfamily A Member 1
MIR133A2	MicroRNA 133a-2
CALML3	Calmodulin Like 3
MCM10	Minichromosome Maintenance 10 Replication Initiation Factor
NFATC4	Nuclear Factor Of Activated T Cells 4
MIR429	MicroRNA 429
CCL15-CCL14	CCL15-CCL14 Readthrough (NMD Candidate)
MIR99B	MicroRNA 99b
GLI3	GLI Family Zinc Finger 3
UBE2T	Ubiquitin Conjugating Enzyme E2 T
A2ML1	Alpha-2-Macroglobulin Like 1
MFN2	Mitofusin 2
ATXN2	Ataxin 2
USP48	Ubiquitin Specific Peptidase 48
HADH	Hydroxyacyl-CoA Dehydrogenase
SLC1A2	Solute Carrier Family 1 Member 2
ARNT	Aryl Hydrocarbon Receptor Nuclear Translocator
ADAMTS4	ADAM Metallopeptidase With Thrombospondin Type 1 Motif 4
MIR615	MicroRNA 615
GTF2IRD2	GTF2I Repeat Domain Containing 2
BIRC3	Baculoviral IAP Repeat Containing 3
NPC2	NPC Intracellular Cholesterol Transporter 2
SLC19A2	Solute Carrier Family 19 Member 2
TRIB2	Tribbles Pseudokinase 2
OTULIN	OTU Deubiquitinase With Linear Linkage Specificity
CLEC16A	C-Type Lectin Domain Containing 16A
MIRLET7I	MicroRNA Let-7i
TIA1	TIA1 Cytotoxic Granule Associated RNA Binding Protein
BAZ1B	Bromodomain Adjacent To Zinc Finger Domain 1B
GJC1	Gap Junction Protein Gamma 1
GATM	Glycine Amidinotransferase
PDPN	Podoplanin
MLYCD	Malonyl-CoA Decarboxylase
GPX2	Glutathione Peroxidase 2
TUBB1	Tubulin Beta 1 Class VI
TAT	Tyrosine Aminotransferase
PNMA2	PNMA Family Member 2
AOC3	Amine Oxidase Copper Containing 3
HIF1A-AS1	HIF1A Antisense RNA 1
GOT2	Glutamic-Oxaloacetic Transaminase 2
CYGB	Cytoglobin
BSCL2	BSCL2 Lipid Droplet Biogenesis Associated, Seipin
NR4A2	Nuclear Receptor Subfamily 4 Group A Member 2
DLD	Dihydrolipoamide Dehydrogenase
MEF2D	Myocyte Enhancer Factor 2D
STN1	STN1 Subunit Of CST Complex
MRE11	MRE11 Homolog, Double Strand Break Repair Nuclease
OXCT1	3-Oxoacid CoA-Transferase 1
HFE-AS1	HFE Antisense RNA 1
PDPK1	3-Phosphoinositide Dependent Protein Kinase 1
AUTS2	Activator Of Transcription And Developmental Regulator AUTS2
DLEU2	Deleted In Lymphocytic Leukemia 2
BMPR2	Bone Morphogenetic Protein Receptor Type 2
MIR16-2	MicroRNA 16-2
SIRT6	Sirtuin 6
ATP1A1	ATPase Na+/K+ Transporting Subunit Alpha 1
JUNB	JunB Proto-Oncogene, AP-1 Transcription Factor Subunit
IFI27	Interferon Alpha Inducible Protein 27
TPSAB1	Tryptase Alpha/Beta 1
FGF5	Fibroblast Growth Factor 5
TSHR	Thyroid Stimulating Hormone Receptor
CREB3	CAMP Responsive Element Binding Protein 3
SOX2-OT	SOX2 Overlapping Transcript
IL12A-AS1	IL12A Antisense RNA 1
MIR320B2	MicroRNA 320b-2
KRT19	Keratin 19
CALM2	Calmodulin 2
LMF1	Lipase Maturation Factor 1
DDAH1	Dimethylarginine Dimethylaminohydrolase 1
SGCG	Sarcoglycan Gamma
MPV17	Mitochondrial Inner Membrane Protein MPV17
RNF4	Ring Finger Protein 4
WNT5A	Wnt Family Member 5A
IRS2	Insulin Receptor Substrate 2
[truncated: 2,527 more rows]

## Sheet: filtering targets
Gene Symbol	Description
CEBPA	CCAAT Enhancer Binding Protein Alpha
ACE	Angiotensin I Converting Enzyme
FLT3	Fms Related Receptor Tyrosine Kinase 3
TP53	Tumor Protein P53
MIAT	Myocardial Infarction Associated Transcript
RUNX1	RUNX Family Transcription Factor 1
CDKN2B-AS1	CDKN2B Antisense RNA 1
TNF	Tumor Necrosis Factor
IL6	Interleukin 6
CRP	C-Reactive Protein
IDH2	Isocitrate Dehydrogenase (NADP(+)) 2
JAK2	Janus Kinase 2
MIR21	MicroRNA 21
F7	Coagulation Factor VII
ITGB3	Integrin Subunit Beta 3
MIR210	MicroRNA 210
PLAT	Plasminogen Activator, Tissue Type
MIR499A	MicroRNA 499a
GATA2	GATA Binding Protein 2
KIT	KIT Proto-Oncogene, Receptor Tyrosine Kinase
LTA	Lymphotoxin Alpha
MIR208B	MicroRNA 208b
MEFV	MEFV Innate Immunity Regulator, Pyrin
IL10	Interleukin 10
NOTCH3	Notch Receptor 3
F2	Coagulation Factor II, Thrombin
OLR1	Oxidized Low Density Lipoprotein Receptor 1
PTPN11	Protein Tyrosine Phosphatase Non-Receptor Type 11
TERT	Telomerase Reverse Transcriptase
CDKN2A	Cyclin Dependent Kinase Inhibitor 2A
NPPB	Natriuretic Peptide B
UCA1	Urothelial Cancer Associated 1
ESR1	Estrogen Receptor 1
MIR29A	MicroRNA 29a
APOB	Apolipoprotein B
NOS3	Nitric Oxide Synthase 3
DNMT3A	DNA Methyltransferase 3 Alpha
KCNQ1OT1	KCNQ1 Opposite Strand/Antisense Transcript 1
SERPINE1	Serpin Family E Member 1
F5	Coagulation Factor V
STAT3	Signal Transducer And Activator Of Transcription 3
APOE	Apolipoprotein E
TNNT2	Troponin T2, Cardiac Type
TNNI3	Troponin I3, Cardiac Type
MB	Myoglobin
MIR223	MicroRNA 223
MMP9	Matrix Metallopeptidase 9
MIR155	MicroRNA 155
IKZF1	IKAROS Family Zinc Finger 1
F13A1	Coagulation Factor XIII A Chain
THBD	Thrombomodulin
KRAS	KRAS Proto-Oncogene, GTPase
IL1B	Interleukin 1 Beta
ALB	Albumin
LDLR	Low Density Lipoprotein Receptor
NPPA	Natriuretic Peptide A
IFNG	Interferon Gamma
NRAS	NRAS Proto-Oncogene, GTPase
MTHFR	Methylenetetrahydrofolate Reductase
F3	Coagulation Factor III, Tissue Factor
CPT2	Carnitine Palmitoyltransferase 2
TLR4	Toll Like Receptor 4
BAX	BCL2 Associated X, Apoptosis Regulator
MEF2A	Myocyte Enhancer Factor 2A
MPO	Myeloperoxidase
MIR126	MicroRNA 126
NBN	Nibrin
LPL	Lipoprotein Lipase
WT1	WT1 Transcription Factor
MALAT1	Metastasis Associated Lung Adenocarcinoma Transcript 1
TGFB1	Transforming Growth Factor Beta 1
LGALS2	Galectin 2
IDH1	Isocitrate Dehydrogenase (NADP(+)) 1
MHRT	Myosin Heavy Chain Associated RNA Transcript
CXCL8	C-X-C Motif Chemokine Ligand 8
MIR125A	MicroRNA 125a
MIR133B	MicroRNA 133b
SCN5A	Sodium Voltage-Gated Channel Alpha Subunit 5
TLR3	Toll Like Receptor 3
SELP	Selectin P
CCL2	C-C Motif Chemokine Ligand 2
MIR221	MicroRNA 221
EDN1	Endothelin 1
INS	Insulin
HRAS	HRas Proto-Oncogene, GTPase
TNFRSF14-AS1	TNFRSF14 Antisense RNA 1
JAK1	Janus Kinase 1
SLC16A1-AS1	SLC16A1 Antisense RNA 1
PON1	Paraoxonase 1
PIK3C2A	Phosphatidylinositol-4-Phosphate 3-Kinase Catalytic Subunit Type 2 Alpha
AGTR1	Angiotensin II Receptor Type 1
INSL6	Insulin Like 6
CSF3	Colony Stimulating Factor 3
ICAM1	Intercellular Adhesion Molecule 1
BCR	BCR Activator Of RhoGEF And GTPase
SERPINC1	Serpin Family C Member 1
MEG3	Maternally Expressed 3
ADIPOQ	Adiponectin, C1Q And Collagen Domain Containing
MIR222	MicroRNA 222
MIRLET7C	MicroRNA Let-7c
MIR27A	MicroRNA 27a
PSMA6	Proteasome 20S Subunit Alpha 6
VWF	Von Willebrand Factor
LRP8	LDL Receptor Related Protein 8
HP	Haptoglobin
GATA1	GATA Binding Protein 1
MIRLET7B	MicroRNA Let-7b
GCLC	Glutamate-Cysteine Ligase Catalytic Subunit
MIR130A	MicroRNA 130a
CBS	Cystathionine Beta-Synthase
APOA1	Apolipoprotein A1
CD14	CD14 Molecule
MIR22	MicroRNA 22
CDKN2B	Cyclin Dependent Kinase Inhibitor 2B
TRMU	TRNA Mitochondrial 2-Thiouridylase
PML	PML Nuclear Body Scaffold
CSF3R	Colony Stimulating Factor 3 Receptor
MIR142	MicroRNA 142
MIR146A	MicroRNA 146a
ABL1	ABL Proto-Oncogene 1, Non-Receptor Tyrosine Kinase
TEK	TEK Receptor Tyrosine Kinase
MIR15B	MicroRNA 15b
IL18	Interleukin 18
GUCY1A1	Guanylate Cyclase 1 Soluble Subunit Alpha 1
GCLM	Glutamate-Cysteine Ligase Modifier Subunit
NSD1	Nuclear Receptor Binding SET Domain Protein 1
CD36	CD36 Molecule (CD36 Blood Group)
MIR30A	MicroRNA 30a
VEGFA	Vascular Endothelial Growth Factor A
SRSF2	Serine And Arginine Rich Splicing Factor 2
MIR451A	MicroRNA 451a
CXCL12	C-X-C Motif Chemokine Ligand 12
REN	Renin
IL1RN	Interleukin 1 Receptor Antagonist
STAR	Steroidogenic Acute Regulatory Protein
MIR320A	MicroRNA 320a
FGB	Fibrinogen Beta Chain
MYH7	Myosin Heavy Chain 7
AGT	Angiotensinogen
LCN2	Lipocalin 2
LPA	Lipoprotein(A)
TICAM1	TIR Domain Containing Adaptor Molecule 1
TNFSF4	TNF Superfamily Member 4
MMP3	Matrix Metallopeptidase 3
MIR199B	MicroRNA 199b
TUG1	Taurine Up-Regulated 1
U2AF1	U2 Small Nuclear RNA Auxiliary Factor 1
MIR23A	MicroRNA 23a
TET2	Tet Methylcytosine Dioxygenase 2
PCSK9	Proprotein Convertase Subtilisin/Kexin Type 9
SELE	Selectin E
CCT7	Chaperonin Containing TCP1 Subunit 7
XIST	X Inactive Specific Transcript
IL4	Interleukin 4
MIR128-2	MicroRNA 128-2
MIR208A	MicroRNA 208a
PTEN	Phosphatase And Tensin Homolog
NF1	Neurofibromin 1
ADAMTS13	ADAM Metallopeptidase With Thrombospondin Type 1 Motif 13
ALOX5AP	Arachidonate 5-Lipoxygenase Activating Protein
CST3	Cystatin C
ADRB2	Adrenoceptor Beta 2
CFH	Complement Factor H
LMNA	Lamin A/C
ALDH2	Aldehyde Dehydrogenase 2 Family Member
HFE	Homeostatic Iron Regulator
MMP2	Matrix Metallopeptidase 2
PTGS2	Prostaglandin-Endoperoxide Synthase 2
ACE2	Angiotensin Converting Enzyme 2
MIR335	MicroRNA 335
FABP3	Fatty Acid Binding Protein 3
LPIN1	Lipin 1
MMP1	Matrix Metallopeptidase 1
PPARG	Peroxisome Proliferator Activated Receptor Gamma
JAK3	Janus Kinase 3
H19	H19 Imprinted Maternally Expressed Transcript
IL1A	Interleukin 1 Alpha
FGA	Fibrinogen Alpha Chain
IL17A	Interleukin 17A
MIR23B	MicroRNA 23b
HTRA1	HtrA Serine Peptidase 1
CYP2C19	Cytochrome P450 Family 2 Subfamily C Member 19
BCL2	BCL2 Apoptosis Regulator
CASP3	Caspase 3
MIR195	MicroRNA 195
HMOX1	Heme Oxygenase 1
HBB	Hemoglobin Subunit Beta
GPT	Glutamic--Pyruvic Transaminase
KCNJ5	Potassium Inwardly Rectifying Channel Subfamily J Member 5
BDNF-AS	BDNF Antisense RNA
CKM	Creatine Kinase, M-Type
KNG1	Kininogen 1
TTN	Titin
HOTAIR	HOX Transcript Antisense RNA
NOS2	Nitric Oxide Synthase 2
ITGA2B	Integrin Subunit Alpha 2b
LRRC56	Leucine Rich Repeat Containing 56
MYC	MYC Proto-Oncogene, BHLH Transcription Factor
STAT5B	Signal Transducer And Activator Of Transcription 5B
MIR204	MicroRNA 204
ITGAM	Integrin Subunit Alpha M
NLRP3	NLR Family Pyrin Domain Containing 3
HLA-DRB1	Major Histocompatibility Complex, Class II, DR Beta 1
PIK3CA	Phosphatidylinositol-4,5-Bisphosphate 3-Kinase Catalytic Subunit Alpha
CD40LG	CD40 Ligand
CETP	Cholesteryl Ester Transfer Protein
AVP	Arginine Vasopressin
MIR424	MicroRNA 424
CD34	CD34 Molecule
CERNA3	Competing Endogenous LncRNA 3 For MiR-645
TTR	Transthyretin
HMGCR	3-Hydroxy-3-Methylglutaryl-CoA Reductase
RUNX1T1	RUNX1 Partner Transcriptional Co-Repressor 1
IGF1	Insulin Like Growth Factor 1
ABCB1	ATP Binding Cassette Subfamily B Member 1
MIR15A	MicroRNA 15a
PTX3	Pentraxin 3
CSF2	Colony Stimulating Factor 2
SETBP1	SET Binding Protein 1
SAA4	Serum Amyloid A4, Constitutive
PVT1	Pvt1 Oncogene
EPO	Erythropoietin
SOD2-OT1	SOD2 Overlapping Transcript 1
ELANE	Elastase, Neutrophil Expressed
HLA-B	Major Histocompatibility Complex, Class I, B
CCL5	C-C Motif Chemokine Ligand 5
GP1BA	Glycoprotein Ib Platelet Subunit Alpha
FBN1	Fibrillin 1
HIF1A	Hypoxia Inducible Factor 1 Subunit Alpha
CCR5	C-C Motif Chemokine Receptor 5
SOD1	Superoxide Dismutase 1
APOC3	Apolipoprotein C3
CD40	CD40 Molecule
IL2	Interleukin 2
MIR128-1	MicroRNA 128-1
MIR182	MicroRNA 182
NOTCH1	Notch Receptor 1
SAA1	Serum Amyloid A1
GAS5	Growth Arrest Specific 5
DNAJC21	DnaJ Heat Shock Protein Family (Hsp40) Member C21
VCAM1	Vascular Cell Adhesion Molecule 1
SH3GL1	SH3 Domain Containing GRB2 Like 1, Endophilin A2
MYH11	Myosin Heavy Chain 11
CKB	Creatine Kinase B
AKT1	AKT Serine/Threonine Kinase 1
ADM	Adrenomedullin
FANCD2	FA Complementation Group D2
LINC01672	Long Intergenic Non-Protein Coding RNA 1672
PGR-AS1	PGR Antisense RNA 1
ASXL1	ASXL Transcriptional Regulator 1
CYCS	Cytochrome C, Somatic
ANXA5	Annexin A5
WRN	WRN RecQ Like Helicase
HGF	Hepatocyte Growth Factor
MIR34C	MicroRNA 34c
PECAM1	Platelet And Endothelial Cell Adhesion Molecule 1
F10	Coagulation Factor X
PF4	Platelet Factor 4
MYBPC3	Myosin Binding Protein C3
CTNNB1	Catenin Beta 1
CXCR4	C-X-C Motif Chemokine Receptor 4
ADRB1	Adrenoceptor Beta 1
COL4A1	Collagen Type IV Alpha 1 Chain
RYR2	Ryanodine Receptor 2
CCL11	C-C Motif Chemokine Ligand 11
FAS	Fas Cell Surface Death Receptor
ABCC9	ATP Binding Cassette Subfamily C Member 9
LOC126862264	CDK7 Strongly-Dependent Group 2 Enhancer GRCh37_chr16:3293322-3294521
LGALS3	Galectin 3
MIR27B	MicroRNA 27b
ABCA1	ATP Binding Cassette Subfamily A Member 1
MME	Membrane Metalloendopeptidase
MYB	MYB Proto-Oncogene, Transcription Factor
SERPINA1	Serpin Family A Member 1
TNFRSF1A	TNF Receptor Superfamily Member 1A
NFKB1	Nuclear Factor Kappa B Subunit 1
LEP	Leptin
MIR342	MicroRNA 342
TIMP1	TIMP Metallopeptidase Inhibitor 1
MLF1	Myeloid Leukemia Factor 1
TLR2	Toll Like Receptor 2
TREX1	Three Prime Repair Exonuclease 1
XDH	Xanthine Dehydrogenase
ITGB2	Integrin Subunit Beta 2
LINC02605	Long Intergenic Non-Protein Coding RNA 2605
RETN	Resistin
MIR151A	MicroRNA 151a
APOH	Apolipoprotein H
SELL	Selectin L
NEAT1	Nuclear Paraspeckle Assembly Transcript 1
SETD2	SET Domain Containing 2, Histone Lysine Methyltransferase
PLA2G7	Phospholipase A2 Group VII
ITGA2	Integrin Subunit Alpha 2
HMGB1	High Mobility Group Box 1
IL3	Interleukin 3
TNFRSF11B	TNF Receptor Superfamily Member 11b
SFTPB	Surfactant Protein B
GNB1	G Protein Subunit Beta 1
IL6R	Interleukin 6 Receptor
EPOR	Erythropoietin Receptor
MPL	MPL Proto-Oncogene, Thrombopoietin Receptor
HADHA	Hydroxyacyl-CoA Dehydrogenase Trifunctional Multienzyme Complex Subunit Alpha
MIR328	MicroRNA 328
PIK3CG	Phosphatidylinositol-4,5-Bisphosphate 3-Kinase Catalytic Subunit Gamma
MIR30D	MicroRNA 30d
MYH6	Myosin Heavy Chain 6
MIR34A	MicroRNA 34a
SERPINF2	Serpin Family F Member 2
DSP	Desmoplakin
CCAT1	Colon Cancer Associated Transcript 1
THBS1	Thrombospondin 1
BRAF	B-Raf Proto-Oncogene, Serine/Threonine Kinase
FN1	Fibronectin 1
CP	Ceruloplasmin
PTGS1	Prostaglandin-Endoperoxide Synthase 1
LBP	Lipopolysaccharide Binding Protein
FGF2	Fibroblast Growth Factor 2
CREBBP	CREB Binding Protein
MIR17	MicroRNA 17
MIR143	MicroRNA 143
THPO	Thrombopoietin
PPBP	Pro-Platelet Basic Protein
CAT	Catalase
FIP1L1	Factor Interacting With PAPOLA And CPSF1
MFSD11	Major Facilitator Superfamily Domain Containing 11
MIR378A	MicroRNA 378a
GATA4	GATA Binding Protein 4
VHL	Von Hippel-Lindau Tumor Suppressor
KCNQ1	Potassium Voltage-Gated Channel Subfamily Q Member 1
FGFR1	Fibroblast Growth Factor Receptor 1
IL6ST	Interleukin 6 Cytokine Family Signal Transducer
ANGPT1	Angiopoietin 1
G6PD	Glucose-6-Phosphate Dehydrogenase
KCNE2	Potassium Voltage-Gated Channel Subfamily E Regulatory Subunit 2
ANGPT2	Angiopoietin 2
PAPPA	Pappalysin 1
AGER	Advanced Glycosylation End-Product Specific Receptor
SERPINA3	Serpin Family A Member 3
P2RY12	Purinergic Receptor P2Y12
PLG	Plasminogen
MIR181C	MicroRNA 181c
ATM	ATM Serine/Threonine Kinase
MIR324	MicroRNA 324
ALOX5	Arachidonate 5-Lipoxygenase
CASP1	Caspase 1
CYP3A4	Cytochrome P450 Family 3 Subfamily A Member 4
GSTM1	Glutathione S-Transferase Mu 1
ENPP1	Ectonucleotide Pyrophosphatase/Phosphodiesterase 1
MIR340	MicroRNA 340
MIR34B	MicroRNA 34b
MIR134	MicroRNA 134
MIR146B	MicroRNA 146b
HSPA4	Heat Shock Protein Family A (Hsp70) Member 4
GDF15	Growth Differentiation Factor 15
KLK2	Kallikrein Related Peptidase 2
PPARA	Peroxisome Proliferator Activated Receptor Alpha
MIR302D	MicroRNA 302d
ELN	Elastin
PARP1	Poly(ADP-Ribose) Polymerase 1
LOC107303338	3p25 FANCD2 Alu-Mediated Recombination Region
GBA1	Glucosylceramidase Beta 1
CFTR	CF Transmembrane Conductance Regulator
KITLG	KIT Ligand
CD4	CD4 Molecule
MIR199A1	MicroRNA 199a-1
PRKAR1A	Protein Kinase CAMP-Dependent Type I Regulatory Subunit Alpha
MIR331	MicroRNA 331
IL13	Interleukin 13
CYP2C9	Cytochrome P450 Family 2 Subfamily C Member 9
ENG	Endoglin
MIR16-1	MicroRNA 16-1
S100B	S100 Calcium Binding Protein B
LIPC	Lipase C, Hepatic Type
TMX2-CTNND1	TMX2-CTNND1 Readthrough (NMD Candidate)
MAPK14	Mitogen-Activated Protein Kinase 14
NKX2-5	NK2 Homeobox 5
MIR150	MicroRNA 150
PGF	Placental Growth Factor
ADA2	Adenosine Deaminase 2
GHRL	Ghrelin And Obestatin Prepropeptide
MTOR	Mechanistic Target Of Rapamycin Kinase
SIRT1	Sirtuin 1
MAPK1	Mitogen-Activated Protein Kinase 1
PHACTR1	Phosphatase And Actin Regulator 1
SEPTIN9	Septin 9
MIR367	MicroRNA 367
MBL2	Mannose Binding Lectin 2
MYL3	Myosin Light Chain 3
CHKA	Choline Kinase Alpha
CXCL10	C-X-C Motif Chemokine Ligand 10
PTGIS	Prostaglandin I2 Synthase
SLC17A5	Solute Carrier Family 17 Member 5
NR3C2	Nuclear Receptor Subfamily 3 Group C Member 2
CCL3	C-C Motif Chemokine Ligand 3
BRCA2	BRCA2 DNA Repair Associated
PROCR	Protein C Receptor
MIR144	MicroRNA 144
SPP1	Secreted Phosphoprotein 1
KDR	Kinase Insert Domain Receptor
ITGB1	Integrin Subunit Beta 1
SOD2	Superoxide Dismutase 2
MRTFA	Myocardin Related Transcription Factor A
CDH5	Cadherin 5
CALR	Calreticulin
MIR125B1	MicroRNA 125b-1
C3	Complement C3
IL2RA	Interleukin 2 Receptor Subunit Alpha
MTR	5-Methyltetrahydrofolate-Homocysteine Methyltransferase
LAMP2	Lysosomal Associated Membrane Protein 2
GJA1	Gap Junction Protein Alpha 1
MIR145	MicroRNA 145
SH2B3	SH2B Adaptor Protein 3
MIRLET7D	MicroRNA Let-7d
NPY	Neuropeptide Y
ACTC1	Actin Alpha Cardiac Muscle 1
CCR2	C-C Motif Chemokine Receptor 2
TF	Transferrin
AGTR2	Angiotensin II Receptor Type 2
ITGAL	Integrin Subunit Alpha L
IRF3	Interferon Regulatory Factor 3
CCND1	Cyclin D1
GJA4	Gap Junction Protein Alpha 4
MYL2	Myosin Light Chain 2
STAT1	Signal Transducer And Activator Of Transcription 1
MIR184	MicroRNA 184
F8	Coagulation Factor VIII
DMD	Dystrophin
ANPEP	Alanyl Aminopeptidase, Membrane
FLT1	Fms Related Receptor Tyrosine Kinase 1
CTLA4	Cytotoxic T-Lymphocyte Associated Protein 4
SCARB1	Scavenger Receptor Class B Member 1
PTPRC	Protein Tyrosine Phosphatase Receptor Type C
SLC6A4	Solute Carrier Family 6 Member 4
IL33	Interleukin 33
SRC	SRC Proto-Oncogene, Non-Receptor Tyrosine Kinase
JUN	Jun Proto-Oncogene, AP-1 Transcription Factor Subunit
CDKN1A	Cyclin Dependent Kinase Inhibitor 1A
LRP6	LDL Receptor Related Protein 6
MIR203A	MicroRNA 203a
MIR133A1	MicroRNA 133a-1
PRTN3	Proteinase 3
POSTN	Periostin
FABP12	Fatty Acid Binding Protein 12
PIK3CB	Phosphatidylinositol-4,5-Bisphosphate 3-Kinase Catalytic Subunit Beta
RAF1	Raf-1 Proto-Oncogene, Serine/Threonine Kinase
JUP	Junction Plakoglobin
TCF3	Transcription Factor 3
APOA5	Apolipoprotein A5
IFNA1	Interferon Alpha 1
IL5	Interleukin 5
KCNH2	Potassium Voltage-Gated Channel Subfamily H Member 2
BCL2L1	BCL2 Like 1
SORT1	Sortilin 1
DES	Desmin
ABCG5	ATP Binding Cassette Subfamily G Member 5
GSTP1	Glutathione S-Transferase Pi 1
NR3C1	Nuclear Receptor Subfamily 3 Group C Member 1
ABCG2	ATP Binding Cassette Subfamily G Member 2 (JR Blood Group)
GNB3	G Protein Subunit Beta 3
CIITA	Class II Major Histocompatibility Complex Transactivator
IL1R1	Interleukin 1 Receptor Type 1
GJA5	Gap Junction Protein Alpha 5
HDAC9	Histone Deacetylase 9
MIR127	MicroRNA 127
ACTB	Actin Beta
PKP2	Plakophilin 2
GP6	Glycoprotein VI Platelet
TTN-AS1	TTN Antisense RNA 1
KCNE1	Potassium Voltage-Gated Channel Subfamily E Regulatory Subunit 1
MIR483	MicroRNA 483
EZH2	Enhancer Of Zeste 2 Polycomb Repressive Complex 2 Subunit
TFPI	Tissue Factor Pathway Inhibitor
CACNA1C	Calcium Voltage-Gated Channel Subunit Alpha1 C
RNF213	Ring Finger Protein 213
CX3CR1	C-X3-C Motif Chemokine Receptor 1
MIR486-1	MicroRNA 486-1
DSG2	Desmoglein 2
STAT5A	Signal Transducer And Activator Of Transcription 5A
IGFBP1	Insulin Like Growth Factor Binding Protein 1
MIR423	MicroRNA 423
MT-ND2	Mitochondrially Encoded NADH:Ubiquinone Oxidoreductase Core Subunit 2
CCN2	Cellular Communication Network Factor 2
ADA	Adenosine Deaminase
TPM1	Tropomyosin 1
APLN	Apelin
THBS4	Thrombospondin 4
TP73	Tumor Protein P73
GSTT1	Glutathione S-Transferase Theta 1
GLA	Galactosidase Alpha
COL1A1	Collagen Type I Alpha 1 Chain
PON2	Paraoxonase 2
IL7R	Interleukin 7 Receptor
COL3A1	Collagen Type III Alpha 1 Chain
MIF	Macrophage Migration Inhibitory Factor
CLU	Clusterin
GPX3	Glutathione Peroxidase 3
MIR494	MicroRNA 494
MIR140	MicroRNA 140
LCAT	Lecithin-Cholesterol Acyltransferase
IL12B	Interleukin 12B
MIR181A1	MicroRNA 181a-1
CSF1	Colony Stimulating Factor 1
BDNF	Brain Derived Neurotrophic Factor
PALLD	Palladin, Cytoskeletal Associated Protein
PDGFRB	Platelet Derived Growth Factor Receptor Beta
SP1	Sp1 Transcription Factor
POLG	DNA Polymerase Gamma, Catalytic Subunit
MIR124-1	MicroRNA 124-1
PRKCH	Protein Kinase C Eta
GZMB	Granzyme B
CD8A	CD8 Subunit Alpha
MDM2	MDM2 Proto-Oncogene
LOC107133510	Origin Of Replication At HBB
MAPK3	Mitogen-Activated Protein Kinase 3
PRL	Prolactin
DNASE1	Deoxyribonuclease 1
SST	Somatostatin
MYL4	Myosin Light Chain 4
DPP4	Dipeptidyl Peptidase 4
CA3	Carbonic Anhydrase 3
PALB2	Partner And Localizer Of BRCA2
B2M	Beta-2-Microglobulin
CALCA	Calcitonin Related Polypeptide Alpha
POMC	Proopiomelanocortin
PDE4D	Phosphodiesterase 4D
GSR	Glutathione-Disulfide Reductase
ADD1	Adducin 1
CD163	CD163 Molecule
PLAUR	Plasminogen Activator, Urokinase Receptor
MIR214	MicroRNA 214
HLA-DQB1	Major Histocompatibility Complex, Class II, DQ Beta 1
CDKN1B	Cyclin Dependent Kinase Inhibitor 1B
LDLRAP1	Low Density Lipoprotein Receptor Adaptor Protein 1
PDCD1	Programmed Cell Death 1
HTR2A	5-Hydroxytryptamine Receptor 2A
PSEN1	Presenilin 1
LOC106099062	HBB Recombination Region
TNFSF10	TNF Superfamily Member 10
ABCC1	ATP Binding Cassette Subfamily C Member 1 (ABCC1 Blood Group)
F2R	Coagulation Factor II Thrombin Receptor
LOC107303340	3p25 Von Hippel-Lindau Tumor Suppressor, E3 Ubiquitin Protein Ligase Alu-Mediated Recombination Region
EGF	Epidermal Growth Factor
MAPK8	Mitogen-Activated Protein Kinase 8
NOS1	Nitric Oxide Synthase 1
JAG1	Jagged Canonical Notch Ligand 1
PDGFRA	Platelet Derived Growth Factor Receptor Alpha
HLA-C	Major Histocompatibility Complex, Class I, C
ABCG8	ATP Binding Cassette Subfamily G Member 8
HSPD1	Heat Shock Protein Family D (Hsp60) Member 1
SOCS1	Suppressor Of Cytokine Signaling 1
ABCC6	ATP Binding Cassette Subfamily C Member 6
MIR9-1	MicroRNA 9-1
ERG	ETS Transcription Factor ERG
NCAM1	Neural Cell Adhesion Molecule 1
CPOX	Coproporphyrinogen Oxidase
TIMP2	TIMP Metallopeptidase Inhibitor 2
CBL	Cbl Proto-Oncogene
ZFAS1	ZNFX1 Antisense RNA 1
CREB1	CAMP Responsive Element Binding Protein 1
AHSG	Alpha 2-HS Glycoprotein
SULT1A3	Sulfotransferase Family 1A Member 3
COMT	Catechol-O-Methyltransferase
MIR532	MicroRNA 532
CD59	CD59 Molecule (CD59 Blood Group)
SELPLG	Selectin P Ligand
MIR139	MicroRNA 139
MIR98	MicroRNA 98
CRH	Corticotropin Releasing Hormone
SARDH	Sarcosine Dehydrogenase
FASLG	Fas Ligand
MIR29B1	MicroRNA 29b-1
MIR122	MicroRNA 122
MIR93	MicroRNA 93
ADORA2A	Adenosine A2a Receptor
BIRC5	Baculoviral IAP Repeat Containing 5
APP	Amyloid Beta Precursor Protein
CYBA	Cytochrome B-245 Alpha Chain
SOD3	Superoxide Dismutase 3
BDKRB2	Bradykinin Receptor B2
NOD2	Nucleotide Binding Oligomerization Domain Containing 2
BAG3	BAG Cochaperone 3
F12	Coagulation Factor XII
ADAM17	ADAM Metallopeptidase Domain 17
MT-CYB	Mitochondrially Encoded Cytochrome B
MT-TL1	Mitochondrially Encoded TRNA-Leu (UUA/G) 1
GSK3B	Glycogen Synthase Kinase 3 Beta
SMAD3	SMAD Family Member 3
PPARGC1A	PPARG Coactivator 1 Alpha
MTAP	Methylthioadenosine Phosphorylase
FOXP3	Forkhead Box P3
MMUT	Methylmalonyl-CoA Mutase
MIR149	MicroRNA 149
BSG	Basigin (Ok Blood Group)
CYP11B2	Cytochrome P450 Family 11 Subfamily B Member 2
LTF	Lactotransferrin
HSPA8	Heat Shock Protein Family A (Hsp70) Member 8
CASP8	Caspase 8
FCGR2A	Fc Gamma Receptor IIa
ACTA2	Actin Alpha 2, Smooth Muscle
PRF1	Perforin 1
CSRP3	Cysteine And Glycine Rich Protein 3
XIAP	X-Linked Inhibitor Of Apoptosis
MMP8	Matrix Metallopeptidase 8
IL1RAPL2	Interleukin 1 Receptor Accessory Protein Like 2
CYP1A1	Cytochrome P450 Family 1 Subfamily A Member 1
HLA-A	Major Histocompatibility Complex, Class I, A
SHBG	Sex Hormone Binding Globulin
ERCC4	ERCC Excision Repair 4, Endonuclease Catalytic Subunit
MIR106B	MicroRNA 106b
FOS	Fos Proto-Oncogene, AP-1 Transcription Factor Subunit
HBG2	Hemoglobin Subunit Gamma 2
PRDM16	PR/SET Domain 16
F9	Coagulation Factor IX
PDE5A	Phosphodiesterase 5A
DBR1	Debranching RNA Lariats 1
MIR132	MicroRNA 132
IL36RN	Interleukin 36 Receptor Antagonist
MAPT	Microtubule Associated Protein Tau
CD79A	CD79a Molecule
BRCA1	BRCA1 DNA Repair Associated
MIR590	MicroRNA 590
CAV1	Caveolin 1
FLNC	Filamin C
CYP3A5	Cytochrome P450 Family 3 Subfamily A Member 5
TNNC1	Troponin C1, Slow Skeletal And Cardiac Type
MIR106A	MicroRNA 106a
SERPING1	Serpin Family G Member 1
APOA4	Apolipoprotein A4
CKMT2	Creatine Kinase, Mitochondrial 2
MT-ATP6	Mitochondrially Encoded ATP Synthase Membrane Subunit 6
PWAR1	Prader Willi/Angelman Region RNA 1
ENO2	Enolase 2
CKMT1B	Creatine Kinase, Mitochondrial 1B
FABP2	Fatty Acid Binding Protein 2
MIR148A	MicroRNA 148a
MIR100HG	Mir-100-Let-7a-2-Mir-125b-1 Cluster Host Gene
SOCS3	Suppressor Of Cytokine Signaling 3
CHGA	Chromogranin A
GATA6	GATA Binding Protein 6
SMARCA4	SWI/SNF Related, Matrix Associated, Actin Dependent Regulator Of Chromatin, Subfamily A, Member 4
PPIG	Peptidylprolyl Isomerase G
EDNRA	Endothelin Receptor Type A
NR1H2	Nuclear Receptor Subfamily 1 Group H Member 2
S100A9	S100 Calcium Binding Protein A9
F11	Coagulation Factor XI
C1S	Complement C1s
LTA4H	Leukotriene A4 Hydrolase
MIR188	MicroRNA 188
ACHE	Acetylcholinesterase (Yt Blood Group)
BCHE	Butyrylcholinesterase
EMC10	ER Membrane Protein Complex Subunit 10
EGFR	Epidermal Growth Factor Receptor
POLG2	DNA Polymerase Gamma 2, Accessory Subunit
TAFAZZIN	Tafazzin, Phospholipid-Lysophospholipid Transacylase
BRINP3	BMP/Retinoic Acid Inducible Neural Specific 3
MIR92A2	MicroRNA 92a-2
CD80	CD80 Molecule
RELA	RELA Proto-Oncogene, NF-KB Subunit
PRKAG2	Protein Kinase AMP-Activated Non-Catalytic Subunit Gamma 2
MYDGF	Myeloid Derived Growth Factor
EP300	E1A Binding Protein P300
CDH2	Cadherin 2
KCNJ11	Potassium Inwardly Rectifying Channel Subfamily J Member 11
SLC2A1	Solute Carrier Family 2 Member 1
IL15	Interleukin 15
CTF1	Cardiotrophin 1
LOC106627981	GBA Recombination Region
MIR193B	MicroRNA 193b
PLN	Phospholamban
ATRX	ATRX Chromatin Remodeler
FTO	FTO Alpha-Ketoglutarate Dependent Dioxygenase
MIR455	MicroRNA 455
TMEM43	Transmembrane Protein 43
THBS2	Thrombospondin 2
SPI1	Spi-1 Proto-Oncogene
CD46	CD46 Molecule
GAPDH	Glyceraldehyde-3-Phosphate Dehydrogenase
ITPKC	Inositol-Trisphosphate 3-Kinase C
PIK3CD	Phosphatidylinositol-4,5-Bisphosphate 3-Kinase Catalytic Subunit Delta
SMAD5-AS1	SMAD5 Antisense RNA 1
CTSB	Cathepsin B
VIP	Vasoactive Intestinal Peptide
AR	Androgen Receptor
LRP1	LDL Receptor Related Protein 1
COL4A2	Collagen Type IV Alpha 2 Chain
MIR379	MicroRNA 379
APOA2	Apolipoprotein A2
HAMP	Hepcidin Antimicrobial Peptide
NPPC	Natriuretic Peptide C
CASP9	Caspase 9
ANKRD26	Ankyrin Repeat Domain Containing 26
C4A	Complement C4A (Chido/Rodgers Blood Group)
PTPN22	Protein Tyrosine Phosphatase Non-Receptor Type 22
ITGA4	Integrin Subunit Alpha 4
NFE2L2	NFE2 Like BZIP Transcription Factor 2
RBM20	RNA Binding Motif Protein 20
TIMP3	TIMP Metallopeptidase Inhibitor 3
IL23R	Interleukin 23 Receptor
MIR212	MicroRNA 212
CYP2D6	Cytochrome P450 Family 2 Subfamily D Member 6
EMSLR	E2F1 MRNA Stabilizing LncRNA
ACTA1	Actin Alpha 1, Skeletal Muscle
CTSD	Cathepsin D
TNFRSF1B	TNF Receptor Superfamily Member 1B
CDKN1C	Cyclin Dependent Kinase Inhibitor 1C
CASR	Calcium Sensing Receptor
UTS2	Urotensin 2
LOC126861898	BRD4-Independent Group 4 Enhancer GRCh37_chr14:23893609-23894808
MIR193A	MicroRNA 193a
PROM1	Prominin 1
RNASE3	Ribonuclease A Family Member 3
TFRC	Transferrin Receptor
SAA2	Serum Amyloid A2
S100A8	S100 Calcium Binding Protein A8
TCAP	Titin-Cap
CD274	CD274 Molecule
SLC22A12	Solute Carrier Family 22 Member 12
SLC9A1	Solute Carrier Family 9 Member A1
DNMT1	DNA Methyltransferase 1
CFI	Complement Factor I
MIR7-3HG	MIR7-3 Host Gene
TERC	Telomerase RNA Component
MIR19B1	MicroRNA 19b-1
ADORA1	Adenosine A1 Receptor
PRKCA	Protein Kinase C Alpha
MAP2K1	Mitogen-Activated Protein Kinase Kinase 1
CD28	CD28 Molecule
TH	Tyrosine Hydroxylase
HLA-G	Major Histocompatibility Complex, Class I, G
MCL1	MCL1 Apoptosis Regulator, BCL2 Family Member
VTN	Vitronectin
CXCR3	C-X-C Motif Chemokine Receptor 3
CYBB	Cytochrome B-245 Beta Chain
NRP1	Neuropilin 1
MIR18A	MicroRNA 18a
BMP6	Bone Morphogenetic Protein 6
BGLAP	Bone Gamma-Carboxyglutamate Protein
IL2RB	Interleukin 2 Receptor Subunit Beta
RAD51	RAD51 Recombinase
S100A1	S100 Calcium Binding Protein A1
LIF	LIF Interleukin 6 Family Cytokine
RXFP2	Relaxin Family Peptide Receptor 2
CNR1	Cannabinoid Receptor 1
CACNA1S	Calcium Voltage-Gated Channel Subunit Alpha1 S
NFKBIA	NFKB Inhibitor Alpha
KAT6B	Lysine Acetyltransferase 6B
MIR1-2	MicroRNA 1-2
PRNP	Prion Protein (Kanno Blood Group)
NGF	Nerve Growth Factor
DNAH8	Dynein Axonemal Heavy Chain 8
KLF1	KLF Transcription Factor 1
CD19	CD19 Molecule
MEF2C	Myocyte Enhancer Factor 2C
RHOA	Ras Homolog Family Member A
TXN	Thioredoxin
CD2	CD2 Molecule
KLF4	KLF Transcription Factor 4
TNFRSF4	TNF Receptor Superfamily Member 4
GAA	Alpha Glucosidase
GH1	Growth Hormone 1
GFAP	Glial Fibrillary Acidic Protein
TAC1	Tachykinin Precursor 1
TGFB3	Transforming Growth Factor Beta 3
MIR20B	MicroRNA 20b
ABO	ABO, Alpha 1-3-N-Acetylgalactosaminyltransferase And Alpha 1-3-Galactosyltransferase
FOXO3	Forkhead Box O3
PLA2G6	Phospholipase A2 Group VI
CEP19	Centrosomal Protein 19
MGP	Matrix Gla Protein
KRT18	Keratin 18
FURIN	Furin, Paired Basic Amino Acid Cleaving Enzyme
NAGLU	N-Acetyl-Alpha-Glucosaminidase
IKBKG	Inhibitor Of Nuclear Factor Kappa B Kinase Regulatory Subunit Gamma
CD55	CD55 Molecule (Cromer Blood Group)
RYR1	Ryanodine Receptor 1
XRCC1	X-Ray Repair Cross Complementing 1
BECN1	Beclin 1
CYP1A2	Cytochrome P450 Family 1 Subfamily A Member 2
IDO1	Indoleamine 2,3-Dioxygenase 1
ABRAXAS2	Abraxas 2, BRISC Complex Subunit
NQO1	NAD(P)H Quinone Dehydrogenase 1
VCL	Vinculin
TBX5	T-Box Transcription Factor 5
PDX1	Pancreatic And Duodenal Homeobox 1
GCOM1	GCOM1, MYZAP-POLR2M Combined Locus
THRIL	TNF And HNRNPL Related Immunoregulatory Long Non-Coding RNA
EGR1	Early Growth Response 1
SUZ12	SUZ12 Polycomb Repressive Complex 2 Subunit
EDNRB	Endothelin Receptor Type B
SYK	Spleen Associated Tyrosine Kinase
PCNA	Proliferating Cell Nuclear Antigen
MMP7	Matrix Metallopeptidase 7
IL18R1	Interleukin 18 Receptor 1
ACTN2	Actinin Alpha 2
ITIH4	Inter-Alpha-Trypsin Inhibitor Heavy Chain 4
MT-CO3	Mitochondrially Encoded Cytochrome C Oxidase III
ABCA3	ATP Binding Cassette Subfamily A Member 3
LOX	Lysyl Oxidase
LUNAR1	Leukemia-Associated Non-Coding IGF1R Activator RNA 1
GGT1	Gamma-Glutamyltransferase 1
IFNA2	Interferon Alpha 2
IGHE	Immunoglobulin Heavy Constant Epsilon
GCG	Glucagon
LDB3	LIM Domain Binding 3
IGFBP3	Insulin Like Growth Factor Binding Protein 3
SCARB2	Scavenger Receptor Class B Member 2
HPRT1	Hypoxanthine Phosphoribosyltransferase 1
RPS6KB1	Ribosomal Protein S6 Kinase B1
RAD21	RAD21 Cohesin Complex Component
LOC110121269	VISTA Enhancer Hs2177
GSN	Gelsolin
GYPA	Glycophorin A (MNS Blood Group)
ATP2A2	ATPase Sarcoplasmic/Endoplasmic Reticulum Ca2+ Transporting 2
CDKN3	Cyclin Dependent Kinase Inhibitor 3
IRS1	Insulin Receptor Substrate 1
RB1	RB Transcriptional Corepressor 1
LEF1	Lymphoid Enhancer Binding Factor 1
MYLK	Myosin Light Chain Kinase
COG2	Component Of Oligomeric Golgi Complex 2
DTNA	Dystrobrevin Alpha
IRF4	Interferon Regulatory Factor 4
LIPA	Lipase A, Lysosomal Acid Type
IL12A	Interleukin 12A
VDR	Vitamin D Receptor
IGF2	Insulin Like Growth Factor 2
IL1RL1	Interleukin 1 Receptor Like 1
EMD	Emerin
TREM1	Triggering Receptor Expressed On Myeloid Cells 1
MEIS1	Meis Homeobox 1
LEPR	Leptin Receptor
MIR452	MicroRNA 452
CYP2C8	Cytochrome P450 Family 2 Subfamily C Member 8
CCR1	C-C Motif Chemokine Receptor 1
HBA1	Hemoglobin Subunit Alpha 1
HAVCR1	Hepatitis A Virus Cellular Receptor 1
DCN	Decorin
ABCC8	ATP Binding Cassette Subfamily C Member 8
CEP85L	Centrosomal Protein 85 Like
LCK	LCK Proto-Oncogene, Src Family Tyrosine Kinase
DGKE	Diacylglycerol Kinase Epsilon
IGF1R	Insulin Like Growth Factor 1 Receptor
MYD88	MYD88 Innate Immune Signal Transduction Adaptor
MIR185	MicroRNA 185
FGF23	Fibroblast Growth Factor 23
SLC22A5	Solute Carrier Family 22 Member 5
LAMA2	Laminin Subunit Alpha 2
IRF1	Interferon Regulatory Factor 1
CHI3L1	Chitinase 3 Like 1
INSR	Insulin Receptor
MIR409	MicroRNA 409
IFNB1	Interferon Beta 1
PCSK2	Proprotein Convertase Subtilisin/Kexin Type 2
FABP1	Fatty Acid Binding Protein 1
SLC2A9	Solute Carrier Family 2 Member 9
MIR19B2	MicroRNA 19b-2
MIR10A	MicroRNA 10a
SBDS	SBDS Ribosome Maturation Factor
NPR1	Natriuretic Peptide Receptor 1
PLAU	Plasminogen Activator, Urokinase
CPB2	Carboxypeptidase B2
IL11	Interleukin 11
PYGB	Glycogen Phosphorylase B
CCK	Cholecystokinin
SGCB	Sarcoglycan Beta
FGG	Fibrinogen Gamma Chain
ERBB2	Erb-B2 Receptor Tyrosine Kinase 2
CCR3	C-C Motif Chemokine Receptor 3
HSP90AA1	Heat Shock Protein 90 Alpha Family Class A Member 1
NPR2	Natriuretic Peptide Receptor 2
MMP13	Matrix Metallopeptidase 13
RUNX2	RUNX Family Transcription Factor 2
MIR92A1	MicroRNA 92a-1
IFIH1	Interferon Induced With Helicase C Domain 1
TSPO	Translocator Protein
PSEN2	Presenilin 2
LOC132090228	Neanderthal Introgressed Variant-Containing Enhancer Experimental_34691
TNC	Tenascin C
PDGFB	Platelet Derived Growth Factor Subunit B
TLX1NB	TLX1 Neighbor
IL18BP	Interleukin 18 Binding Protein
ARG1	Arginase 1
SLC25A13	Solute Carrier Family 25 Member 13
SMPD1	Sphingomyelin Phosphodiesterase 1
SNORD15A	Small Nucleolar RNA, C/D Box 15A
CYP2E1	Cytochrome P450 Family 2 Subfamily E Member 1
CD44	CD44 Molecule (IN Blood Group)
APOC2	Apolipoprotein C2
MIR1-1	MicroRNA 1-1
CYP11A1	Cytochrome P450 Family 11 Subfamily A Member 1
VKORC1	Vitamin K Epoxide Reductase Complex Subunit 1
ADCY10	Adenylate Cyclase 10
NAMPT	Nicotinamide Phosphoribosyltransferase
RPL36A-HNRNPH2	RPL36A-HNRNPH2 Readthrough
ITGAX	Integrin Subunit Alpha X
ORM1	Orosomucoid 1
H2AX	H2A.X Variant Histone
HTR3A	5-Hydroxytryptamine Receptor 3A
HDAC1	Histone Deacetylase 1
HMGCL	3-Hydroxy-3-Methylglutaryl-CoA Lyase
ABCB7	ATP Binding Cassette Subfamily B Member 7
PLA2G2A	Phospholipase A2 Group IIA
HLA-DQA1	Major Histocompatibility Complex, Class II, DQ Alpha 1
ST2	Suppression Of Tumorigenicity 2
SCNN1A	Sodium Channel Epithelial 1 Subunit Alpha
EPHX1	Epoxide Hydrolase 1
CD69	CD69 Molecule
CD86	CD86 Molecule
ANK2	Ankyrin 2
MYH14	Myosin Heavy Chain 14
TNFSF11	TNF Superfamily Member 11
MBP	Myelin Basic Protein
TNNT1	Troponin T1, Slow Skeletal Type
SCO2	Synthesis Of Cytochrome C Oxidase 2
MT-CO1	Mitochondrially Encoded Cytochrome C Oxidase I
MYPN	Myopalladin
CXCR2	C-X-C Motif Chemokine Receptor 2
PAX8-AS1	PAX8 Antisense RNA 1
EIF2AK2	Eukaryotic Translation Initiation Factor 2 Alpha Kinase 2
TRA-TGC7-1	TRNA-Ala (Anticodon TGC) 7-1
PRKG1	Protein Kinase CGMP-Dependent 1
CR1	Complement C3b/C4b Receptor 1 (Knops Blood Group)
RNU4ATAC	RNA, U4atac Small Nuclear
BMP2	Bone Morphogenetic Protein 2
THY1	Thy-1 Cell Surface Antigen
IL37	Interleukin 37
RBP4	Retinol Binding Protein 4
NEXN	Nexilin F-Actin Binding Protein
CXCL9	C-X-C Motif Chemokine Ligand 9
LOC126805877	MED14-Independent Group 3 Enhancer GRCh37_chr1:156099693-156100892
NTS	Neurotensin
CD68	CD68 Molecule
BCL11A	BCL11 Transcription Factor A
NCOR2	Nuclear Receptor Corepressor 2
MSH2	MutS Homolog 2
ACSL4	Acyl-CoA Synthetase Long Chain Family Member 4
PROC	Protein C, Inactivator Of Coagulation Factors Va And VIIIa
PIM1	Pim-1 Proto-Oncogene, Serine/Threonine Kinase
TMPO	Thymopoietin
ACADVL	Acyl-CoA Dehydrogenase Very Long Chain
PITX2	Paired Like Homeodomain 2
KCNJ2	Potassium Inwardly Rectifying Channel Subfamily J Member 2
CX3CL1	C-X3-C Motif Chemokine Ligand 1
TLR5	Toll Like Receptor 5
SNHG5	Small Nucleolar RNA Host Gene 5
FAH	Fumarylacetoacetate Hydrolase
STAT4	Signal Transducer And Activator Of Transcription 4
TBXAS1	Thromboxane A Synthase 1
CDK2	Cyclin Dependent Kinase 2
HLF	HLF Transcription Factor, PAR BZIP Family Member
CXCR1	C-X-C Motif Chemokine Receptor 1
TPO	Thyroid Peroxidase
LIPG	Lipase G, Endothelial Type
FCGR3B	Fc Gamma Receptor IIIb
SGCD	Sarcoglycan Delta
MIR33B	MicroRNA 33b
MASP2	MBL Associated Serine Protease 2
MIR148B	MicroRNA 148b
TNFRSF10B	TNF Receptor Superfamily Member 10b
ADH1C	Alcohol Dehydrogenase 1C (Class I), Gamma Polypeptide
LOC129931597	ATAC-STARR-Seq Lymphoblastoid Silent Region 1421
BTK	Bruton Tyrosine Kinase
ERCC2	ERCC Excision Repair 2, TFIIH Core Complex Helicase Subunit
NFKBIL1	NFKB Inhibitor Like 1
MIR196A2	MicroRNA 196a-2
CYP27B1	Cytochrome P450 Family 27 Subfamily B Member 1
DSC2	Desmocollin 2
LDHA	Lactate Dehydrogenase A
CTSG	Cathepsin G
MUC1	Mucin 1, Cell Surface Associated
FCGR3A	Fc Gamma Receptor IIIa
OSM	Oncostatin M
SERPINB2	Serpin Family B Member 2
MIR191	MicroRNA 191
SFTPD	Surfactant Protein D
LYN	LYN Proto-Oncogene, Src Family Tyrosine Kinase
C3AR1	Complement C3a Receptor 1
AMBP	Alpha-1-Microglobulin/Bikunin Precursor
BPI	Bactericidal Permeability Increasing Protein
FES	FES Proto-Oncogene, Tyrosine Kinase
GC	GC Vitamin D Binding Protein
GATA3	GATA Binding Protein 3
CXADR	CXADR Ig-Like Cell Adhesion Molecule
BCL2L11	BCL2 Like 11
SDHB	Succinate Dehydrogenase Complex Iron Sulfur Subunit B
PTPN6	Protein Tyrosine Phosphatase Non-Receptor Type 6
P2RY1	Purinergic Receptor P2Y1
PRKAA2	Protein Kinase AMP-Activated Catalytic Subunit Alpha 2
RPA1	Replication Protein A1
MIR32	MicroRNA 32
BLM	BLM RecQ Like Helicase
AHSP	Alpha Hemoglobin Stabilizing Protein
FOXO1	Forkhead Box O1
SRA1	Steroid Receptor RNA Activator 1
UMOD	Uromodulin
MIR497	MicroRNA 497
IL16	Interleukin 16
CDK6	Cyclin Dependent Kinase 6
EIF4E	Eukaryotic Translation Initiation Factor 4E
SLC9A3	Solute Carrier Family 9 Member A3
CFHR1	Complement Factor H Related 1
IFNGR1	Interferon Gamma Receptor 1
SCN1B	Sodium Voltage-Gated Channel Beta Subunit 1
SHH	Sonic Hedgehog Signaling Molecule
KDM1A	Lysine Demethylase 1A
AXL	AXL Receptor Tyrosine Kinase
PTPA	Protein Phosphatase 2 Phosphatase Activator
ADAMTSL1	ADAMTS Like 1
RPS27A	Ribosomal Protein S27a
DOT1L	DOT1 Like Histone Lysine Methyltransferase
LINC-ROR	Long Intergenic Non-Protein Coding RNA, Regulator Of Reprogramming
KIF6	Kinesin Family Member 6
CCND2	Cyclin D2
PCCB	Propionyl-CoA Carboxylase Subunit Beta
CXCL1	C-X-C Motif Chemokine Ligand 1
NTRK1	Neurotrophic Receptor Tyrosine Kinase 1
MEN1	Menin 1
MIR10B	MicroRNA 10b
SLPI	Secretory Leukocyte Peptidase Inhibitor
MIR28	MicroRNA 28
C5AR1	Complement C5a Receptor 1
FKBP5	FKBP Prolyl Isomerase 5
SDC1	Syndecan 1
IL4R	Interleukin 4 Receptor
CTNNA1	Catenin Alpha 1
KIR3DL1	Killer Cell Immunoglobulin Like Receptor, Three Ig Domains And Long Cytoplasmic Tail 1
MIR186	MicroRNA 186
TGFBR1	Transforming Growth Factor Beta Receptor 1
CYP7A1	Cytochrome P450 Family 7 Subfamily A Member 1
SRP54	Signal Recognition Particle 54
CYP2J2	Cytochrome P450 Family 2 Subfamily J Member 2
POU5F1	POU Class 5 Homeobox 1
CCNA2	Cyclin A2
CFLAR	CASP8 And FADD Like Apoptosis Regulator
GRB2	Growth Factor Receptor Bound Protein 2
C4B	Complement C4B (Chido/Rodgers Blood Group)
TGFBR2	Transforming Growth Factor Beta Receptor 2
CYP17A1	Cytochrome P450 Family 17 Subfamily A Member 1
TAB2	TGF-Beta Activated Kinase 1 (MAP3K7) Binding Protein 2
EIF2AK3	Eukaryotic Translation Initiation Factor 2 Alpha Kinase 3
PRKACA	Protein Kinase CAMP-Activated Catalytic Subunit Alpha
CFHR5	Complement Factor H Related 5
KL	Klotho
SCN3B	Sodium Voltage-Gated Channel Beta Subunit 3
FOXC1	Forkhead Box C1
HBG1	Hemoglobin Subunit Gamma 1
ABCC2	ATP Binding Cassette Subfamily C Member 2
UCP2	Uncoupling Protein 2
PARK7	Parkinsonism Associated Deglycase
IRF5	Interferon Regulatory Factor 5
MTRR	5-Methyltetrahydrofolate-Homocysteine Methyltransferase Reductase
FKTN	Fukutin
ADRB3	Adrenoceptor Beta 3
HOTTIP	HOXA Distal Transcript Antisense RNA
NEFL	Neurofilament Light Chain
PIGA	Phosphatidylinositol Glycan Anchor Biosynthesis Class A
RARB	Retinoic Acid Receptor Beta
NES	Nestin
BCL2A1	BCL2 Related Protein A1
UGT1A1	UDP Glucuronosyltransferase Family 1 Member A1
CHAT	Choline O-Acetyltransferase
IL1F10	Interleukin 1 Family Member 10
APCS	Amyloid P Component, Serum
SNHG1	Small Nucleolar RNA Host Gene 1
COX5A	Cytochrome C Oxidase Subunit 5A
MAPK10	Mitogen-Activated Protein Kinase 10
MIB1	MIB E3 Ubiquitin Protein Ligase 1
AIF1	Allograft Inflammatory Factor 1
UBA1	Ubiquitin Like Modifier Activating Enzyme 1
HAX1	HCLS1 Associated Protein X-1
CAV3	Caveolin 3
IVD	Isovaleryl-CoA Dehydrogenase
IL22	Interleukin 22
PTH	Parathyroid Hormone
TLR9	Toll Like Receptor 9
IRF8	Interferon Regulatory Factor 8
BLZF1	Basic Leucine Zipper Nuclear Factor 1
MIR339	MicroRNA 339
DPAGT1	Dolichyl-Phosphate N-Acetylglucosaminephosphotransferase 1
ANXA2	Annexin A2
MIR1291	MicroRNA 1291
IL17F	Interleukin 17F
MIR30E	MicroRNA 30e
HCN4	Hyperpolarization Activated Cyclic Nucleotide Gated Potassium Channel 4
CASP2	Caspase 2
GAST	Gastrin
CORIN	Corin, Serine Peptidase
SAMD9	Sterile Alpha Motif Domain Containing 9
FLNA	Filamin A
OPRM1	Opioid Receptor Mu 1
ACP1	Acid Phosphatase 1
BIRC2	Baculoviral IAP Repeat Containing 2
HSPB1	Heat Shock Protein Family B (Small) Member 1
SLC25A4	Solute Carrier Family 25 Member 4
SMAD2	SMAD Family Member 2
CDR1-AS	CDR1 Antisense RNA
NCAPH2	Non-SMC Condensin II Complex Subunit H2
MT-CO2	Mitochondrially Encoded Cytochrome C Oxidase II
A2M	Alpha-2-Macroglobulin
MIR574	MicroRNA 574
TNFRSF9	TNF Receptor Superfamily Member 9
RXRA	Retinoid X Receptor Alpha
GPX1	Glutathione Peroxidase 1
DNMT3B	DNA Methyltransferase 3 Beta
KCNJ8	Potassium Inwardly Rectifying Channel Subfamily J Member 8
ADH1B	Alcohol Dehydrogenase 1B (Class I), Beta Polypeptide
ANKRD1	Ankyrin Repeat Domain 1
TCN2	Transcobalamin 2
MIR663B	MicroRNA 663b
SQSTM1	Sequestosome 1
MET	MET Proto-Oncogene, Receptor Tyrosine Kinase
IGFBP7	Insulin Like Growth Factor Binding Protein 7
MT-TI	Mitochondrially Encoded TRNA-Ile (AUU/C)
NHERF2	NHERF Family PDZ Scaffold Protein 2
CCL17	C-C Motif Chemokine Ligand 17
FNDC5	Fibronectin Type III Domain Containing 5
KLRK1	Killer Cell Lectin Like Receptor K1
CYP2B6	Cytochrome P450 Family 2 Subfamily B Member 6
MIR224	MicroRNA 224
IGFBP2	Insulin Like Growth Factor Binding Protein 2
GRK2	G Protein-Coupled Receptor Kinase 2
HDAC2	Histone Deacetylase 2
CASP7	Caspase 7
CRYAB	Crystallin Alpha B
PRKDC	Protein Kinase, DNA-Activated, Catalytic Subunit
TGFB2	Transforming Growth Factor Beta 2
JPH2	Junctophilin 2
CHUK	Component Of Inhibitor Of Nuclear Factor Kappa B Kinase Complex
LOC110006319	Beta-Globin Gene 3' Regulatory Region
HSPA5	Heat Shock Protein Family A (Hsp70) Member 5
FLNC-AS1	FLNC Antisense RNA 1
HLA-E	Major Histocompatibility Complex, Class I, E
NRG1	Neuregulin 1
NT5E	5'-Nucleotidase Ecto
SLC8A1	Solute Carrier Family 8 Member A1
THRA	Thyroid Hormone Receptor Alpha
ATP12A	ATPase H+/K+ Transporting Non-Gastric Alpha2 Subunit
TRPV1	Transient Receptor Potential Cation Channel Subfamily V Member 1
MIR330	MicroRNA 330
PKM	Pyruvate Kinase M1/2
HSPA1A	Heat Shock Protein Family A (Hsp70) Member 1A
PIK3R1	Phosphoinositide-3-Kinase Regulatory Subunit 1
POLGARF	POLG Alternative Reading Frame
MIR125B2	MicroRNA 125b-2
CYP2R1	Cytochrome P450 Family 2 Subfamily R Member 1
CD276	CD276 Molecule
BAD	BCL2 Associated Agonist Of Cell Death
KIR2DL1	Killer Cell Immunoglobulin Like Receptor, Two Ig Domains And Long Cytoplasmic Tail 1
ACADS	Acyl-CoA Dehydrogenase Short Chain
SIRT3	Sirtuin 3
RMRP	RNA Component Of Mitochondrial RNA Processing Endoribonuclease
SDHA	Succinate Dehydrogenase Complex Flavoprotein Subunit A
PKD1	Polycystin 1, Transient Receptor Potential Channel Interacting
MERTK	MER Proto-Oncogene, Tyrosine Kinase
FHIT	Fragile Histidine Triad Diadenosine Triphosphatase
VIM	Vimentin
SCN2B	Sodium Voltage-Gated Channel Beta Subunit 2
HNF1A	HNF1 Homeobox A
APOL1	Apolipoprotein L1
NEU1	Neuraminidase 1
RPL11	Ribosomal Protein L11
KCNA5	Potassium Voltage-Gated Channel Subfamily A Member 5
MT-RNR1	Mitochondrially Encoded 12S RRNA
MIR24-1	MicroRNA 24-1
PPIA	Peptidylprolyl Isomerase A
SLCO1B1	Solute Carrier Organic Anion Transporter Family Member 1B1
MIR96	MicroRNA 96
ADAMTS7	ADAM Metallopeptidase With Thrombospondin Type 1 Motif 7
APEX1	Apurinic/Apyrimidinic Endodeoxyribonuclease 1
CMA1	Chymase 1
ROS1	ROS Proto-Oncogene 1, Receptor Tyrosine Kinase
GHSR	Growth Hormone Secretagogue Receptor
MVK	Mevalonate Kinase
CPQ	Carboxypeptidase Q
APLNR	Apelin Receptor
CASQ2	Calsequestrin 2
CTNNA3	Catenin Alpha 3
MICB	MHC Class I Polypeptide-Related Sequence B
MIA3	MIA SH3 Domain ER Export Factor 3
HULC	Hepatocellular Carcinoma Up-Regulated Long Non-Coding RNA
PXDN	Peroxidasin
RPS14	Ribosomal Protein S14
DKK1	Dickkopf WNT Signaling Pathway Inhibitor 1
MT-ND1	Mitochondrially Encoded NADH:Ubiquinone Oxidoreductase Core Subunit 1
PPP1R13L	Protein Phosphatase 1 Regulatory Subunit 13 Like
CCL4	C-C Motif Chemokine Ligand 4
SNCA	Synuclein Alpha
LOC110806262	Solute Carrier Family 6 Member 4 Gene Promoter
CDK1	Cyclin Dependent Kinase 1
LEPQTL1	Leptin, Serum Levels Of
SNHG8	Small Nucleolar RNA Host Gene 8
TANGO2	Transport And Golgi Organization 2 Homolog
TSFM	Ts Translation Elongation Factor, Mitochondrial
OXT	Oxytocin/Neurophysin I Prepropeptide
ZMPSTE24	Zinc Metallopeptidase STE24
TLR7	Toll Like Receptor 7
MOG	Myelin Oligodendrocyte Glycoprotein
CHIT1	Chitinase 1
MIR338	MicroRNA 338
CELSR2	Cadherin EGF LAG Seven-Pass G-Type Receptor 2
XPO1	Exportin 1
SOX9	SRY-Box Transcription Factor 9
PRKN	Parkin RBR E3 Ubiquitin Protein Ligase
KRT8	Keratin 8
TRE-TTC3-1	TRNA-Glu (Anticodon TTC) 3-1
ESR2	Estrogen Receptor 2
GATA5	GATA Binding Protein 5
SOS1	SOS Ras/Rac Guanine Nucleotide Exchange Factor 1
KLKB1	Kallikrein B1
HSPG2	Heparan Sulfate Proteoglycan 2
STUB1	STIP1 Homology And U-Box Containing Protein 1
TNFAIP3	TNF Alpha Induced Protein 3
MIR370	MicroRNA 370
HCRT	Hypocretin Neuropeptide Precursor
TFAM	Transcription Factor A, Mitochondrial
MIR551B	MicroRNA 551b
E2F1	E2F Transcription Factor 1
KLF3-AS1	KLF3 Antisense RNA 1
CDH23	Cadherin Related 23
PSRC1	Proline And Serine Rich Coiled-Coil 1
XRCC3	X-Ray Repair Cross Complementing 3
STAT6	Signal Transducer And Activator Of Transcription 6
HDAC4	Histone Deacetylase 4
ALOX12	Arachidonate 12-Lipoxygenase, 12S Type
FHL2	Four And A Half LIM Domains 2
SPRED1	Sprouty Related EVH1 Domain Containing 1
ESM1	Endothelial Cell Specific Molecule 1
HPSE	Heparanase
CAMK2G	Calcium/Calmodulin Dependent Protein Kinase II Gamma
MYH9	Myosin Heavy Chain 9
SCN4B	Sodium Voltage-Gated Channel Beta Subunit 4
TSLP	Thymic Stromal Lymphopoietin
EDN3	Endothelin 3
ASXL2	ASXL Transcriptional Regulator 2
ATR	ATR Serine/Threonine Kinase
LINC-PINT	Long Intergenic Non-Protein Coding RNA, P53 Induced Transcript
MPZ	Myelin Protein Zero
AVPR2	Arginine Vasopressin Receptor 2
AMPD1	Adenosine Monophosphate Deaminase 1
MIR196A1	MicroRNA 196a-1
LRG1	Leucine Rich Alpha-2-Glycoprotein 1
CAMK2D	Calcium/Calmodulin Dependent Protein Kinase II Delta
GFI1B	Growth Factor Independent 1B Transcriptional Repressor
CHRM2	Cholinergic Receptor Muscarinic 2
BMAL2	Basic Helix-Loop-Helix ARNT Like 2
NT5C2	5'-Nucleotidase, Cytosolic II
MYCN	MYCN Proto-Oncogene, BHLH Transcription Factor
ATG7	Autophagy Related 7
ACAD9	Acyl-CoA Dehydrogenase Family Member 9
DRD2	Dopamine Receptor D2
CXCR5	C-X-C Motif Chemokine Receptor 5
C5	Complement C5
MIR26A1	MicroRNA 26a-1
MIR361	MicroRNA 361
HNF4A	Hepatocyte Nuclear Factor 4 Alpha
EYA4	EYA Transcriptional Coactivator And Phosphatase 4
SCN10A	Sodium Voltage-Gated Channel Alpha Subunit 10
NAT2	N-Acetyltransferase 2
SLC25A24	Solute Carrier Family 25 Member 24
WEE1	WEE1 G2 Checkpoint Kinase
IFIT3	Interferon Induced Protein With Tetratricopeptide Repeats 3
KIF5B	Kinesin Family Member 5B
