# Supplementary material for: Systematic Pharmacology Combined With Experimental Validation Reveals the Apoptosis‐Related Mechanism of Simiao Yong′an (SMYA) Decoction Against Myocardial Ischemia‐Reperfusion Injury
Source: Cardiovasc Ther. 2026 May 5;2026:4200440. doi: 10.1155/cdr/4200440 (PMC13142090; doi:10.1155/cdr/4200440)
Supplement: Supplementary file 4 — Supporting Information 4 A total of 161 consensus targets were identified to be possible therapeutic targets of SMYA for the treatment of MI, which were employed to construct a compound‐target network. [file CDR-2026-4200440-s004.xlsx]

## Sheet: Sheet1
F	T
SMYA	8-epi-loganic acid
SMYA	Angeliferulate
SMYA	7-epi-loganin
SMYA	Catalpol
SMYA	3-o-caffeoylquinic acid methyl ester
SMYA	Chlorogenic acid
SMYA	Sweroside
SMYA	Secologanic acid
SMYA	Buergerinin b
SMYA	Dimethyl secologanoside
SMYA	Daidzin
SMYA	Secologanoside
SMYA	Liquiritigenin
SMYA	Kaempferol
SMYA	3,4-di-o-caffeoylquinic acid methyl ester
SMYA	Vitexin
SMYA	(1r,3ar,7as)-1-hydroxy-3-(hydroxymethyl)-1,3a,4,6,7,7a-hexahydroinden-5-one
SMYA	Hyperoside
SMYA	6-prenylluteolin
SMYA	Rhizobialide
SMYA	4,2',4',alpha-tetrahydroxydihydrochalcone
SMYA	Azelaic acid
SMYA	Isoliquiritigenin
SMYA	(z)-p-methoxycinnamic acid
SMYA	Betulinic acid
8-epi-loganic acid	ENGASE
8-epi-loganic acid	SELP
8-epi-loganic acid	NEU3
8-epi-loganic acid	NEU2
8-epi-loganic acid	NEU4
8-epi-loganic acid	ADORA1
8-epi-loganic acid	SELL
8-epi-loganic acid	OGA
8-epi-loganic acid	CA2
8-epi-loganic acid	CA1
8-epi-loganic acid	CA12
8-epi-loganic acid	CA9
8-epi-loganic acid	NAALAD2
Angeliferulate	MMP13
Angeliferulate	MMP2
Angeliferulate	MMP12
7-epi-loganin	ADORA1
7-epi-loganin	TYR
7-epi-loganin	ADORA3
7-epi-loganin	ADORA2A
7-epi-loganin	SLC5A2
7-epi-loganin	ADA
7-epi-loganin	CA2
7-epi-loganin	CA1
7-epi-loganin	CA12
7-epi-loganin	CA14
7-epi-loganin	CA9
7-epi-loganin	HRAS
7-epi-loganin	LGALS3
7-epi-loganin	LGALS9
7-epi-loganin	ADK
7-epi-loganin	CA7
7-epi-loganin	CA13
7-epi-loganin	CDK2
7-epi-loganin	HK2
7-epi-loganin	HK1
7-epi-loganin	CA4
7-epi-loganin	CA5A
7-epi-loganin	SLC29A1
7-epi-loganin	EPHX2
7-epi-loganin	SLC5A1
7-epi-loganin	IGFBP3
7-epi-loganin	OGA
7-epi-loganin	CA6
7-epi-loganin	GAPDH
7-epi-loganin	MME
7-epi-loganin	TYMP
7-epi-loganin	GBA
7-epi-loganin	MGAM
7-epi-loganin	PTGS2
7-epi-loganin	MMP13
7-epi-loganin	MMP1
7-epi-loganin	MMP7
7-epi-loganin	MMP12
7-epi-loganin	MMP8
7-epi-loganin	ADORA2B
7-epi-loganin	HSP90AA1
7-epi-loganin	PNP
7-epi-loganin	AKR1C3
7-epi-loganin	HSPA8
7-epi-loganin	SLC5A4
7-epi-loganin	GRK1
7-epi-loganin	MAG
7-epi-loganin	FOLH1
7-epi-loganin	GAA
7-epi-loganin	EDNRA
7-epi-loganin	ABL1
7-epi-loganin	EPHA2
7-epi-loganin	LCK
7-epi-loganin	SRC
7-epi-loganin	MAP3K9
7-epi-loganin	FGFR1
7-epi-loganin	CDA
7-epi-loganin	AURKA
7-epi-loganin	BTK
7-epi-loganin	KDM4C
7-epi-loganin	ERN1
7-epi-loganin	DAO
7-epi-loganin	EGFR
7-epi-loganin	ATIC
7-epi-loganin	ALOX12
Catalpol	CA2
Catalpol	CA1
Catalpol	CA12
Catalpol	CA9
Catalpol	TREH
Catalpol	FOLH1
Catalpol	AMY2A
Catalpol	FUCA1
Catalpol	ADORA1
Catalpol	ADORA2A
Catalpol	PYGM
Catalpol	HK2
Catalpol	HK1
Catalpol	ADA
Catalpol	HPRT1
Catalpol	GGH
Catalpol	CA14
Catalpol	SLC6A2
Catalpol	OGA
Catalpol	NAALAD2
Chlorogenic acid	AKR1B1
Chlorogenic acid	AKR1B10
Chlorogenic acid	MMP13
Chlorogenic acid	MMP2
Chlorogenic acid	APP
Chlorogenic acid	MMP12
Chlorogenic acid	SLC37A4
Chlorogenic acid	CA2
Chlorogenic acid	CA1
Chlorogenic acid	CA12
Chlorogenic acid	CA9
Chlorogenic acid	PYGL
Chlorogenic acid	PRKCD
Chlorogenic acid	PRKCA
Chlorogenic acid	NEU4
Chlorogenic acid	BACE1
Chlorogenic acid	CASP3
Chlorogenic acid	PDE4D
Chlorogenic acid	PDE9A
Chlorogenic acid	PDE1B
Chlorogenic acid	KDR
Chlorogenic acid	ENGASE
Chlorogenic acid	CA5B
Chlorogenic acid	ABCB1
Chlorogenic acid	NEU3
Chlorogenic acid	NEU2
Chlorogenic acid	ELANE
Chlorogenic acid	OGA
Chlorogenic acid	TREH
Chlorogenic acid	CASP6
Chlorogenic acid	CASP7
Chlorogenic acid	CASP8
Chlorogenic acid	CASP1
Chlorogenic acid	CASP2
Chlorogenic acid	ECE1
Chlorogenic acid	EGLN1
Chlorogenic acid	ADAMTS5
Chlorogenic acid	FTO
Sweroside	DCT
Sweroside	MITF
Sweroside	TYR
Sweroside	TYRP1
Secologanic acid	ADORA1
Secologanic acid	ADORA2A
Secologanic acid	CA2
Secologanic acid	CA1
Secologanic acid	CA12
Secologanic acid	CA14
Secologanic acid	CA9
Secologanic acid	ADA
Secologanic acid	TYR
Secologanic acid	ADORA3
Secologanic acid	FUCA1
Secologanic acid	ADK
Secologanic acid	CA7
Secologanic acid	CA4
Secologanic acid	CA13
Secologanic acid	CA5A
Secologanic acid	LGALS3
Secologanic acid	AKR1C3
Secologanic acid	LGALS9
Secologanic acid	CA6
Secologanic acid	PNP
Secologanic acid	FOLH1
Secologanic acid	TYMP
Secologanic acid	MGAM
Secologanic acid	HK2
Secologanic acid	HK1
Secologanic acid	SI
Secologanic acid	SLC5A2
Secologanic acid	HPRT1
Secologanic acid	IGFBP3
Secologanic acid	EPHX2
Secologanic acid	CDA
Secologanic acid	GBA
Secologanic acid	GAPDH
Secologanic acid	HRAS
Secologanic acid	AMY2A
Secologanic acid	ADORA2B
Secologanic acid	TREH
Buergerinin b	HMGCR
Buergerinin b	HSD11B1
Buergerinin b	PRKCA
Buergerinin b	PRKCD
Buergerinin b	TRPV4
Buergerinin b	CDC25A
Buergerinin b	OPRM1
Buergerinin b	OPRK1
Buergerinin b	PPP5C
Buergerinin b	PPP1CA
Buergerinin b	PPM1B
Buergerinin b	PPP1CC
Buergerinin b	UGT2B7
Buergerinin b	SIRT2
Buergerinin b	VDR
Buergerinin b	PRKCG
Buergerinin b	PRKCE
Buergerinin b	PRKCH
Buergerinin b	PRKCQ
Buergerinin b	PSEN2
Buergerinin b	ABCB1
Buergerinin b	PTAFR
Buergerinin b	PREP
Buergerinin b	FUCA1
Buergerinin b	CYP19A1
Buergerinin b	EPHX1
Buergerinin b	CDA
Daidzin	ALDH2
Daidzin	IL2
Daidzin	TNF
Daidzin	CA1
Daidzin	CA12
Daidzin	CA9
Daidzin	CA2
Daidzin	AKR1B1
Daidzin	ADORA1
Daidzin	CA13
Daidzin	HSP90AA1
Daidzin	XDH
Liquiritigenin	CYP19A1
Liquiritigenin	HSD17B1
Liquiritigenin	ESR1
Liquiritigenin	ESR2
Liquiritigenin	CA7
Liquiritigenin	ABCC1
Liquiritigenin	CA12
Liquiritigenin	SHBG
Liquiritigenin	CA4
Liquiritigenin	CYP1B1
Liquiritigenin	CBR1
Liquiritigenin	MAOB
Liquiritigenin	PTGS1
Liquiritigenin	ADORA1
Liquiritigenin	ADORA3
Liquiritigenin	ABCG2
Liquiritigenin	TAS2R31
Liquiritigenin	AKR1C3
Liquiritigenin	PLA2G1B
Liquiritigenin	CES1
Liquiritigenin	PPARG
Liquiritigenin	CES2
Liquiritigenin	MMP13
Liquiritigenin	MMP12
Liquiritigenin	SLC5A2
Liquiritigenin	POLB
Liquiritigenin	PLA2G5
Liquiritigenin	PLA2G10
Liquiritigenin	GRM5
Liquiritigenin	SERPINE1
Liquiritigenin	RXRA
Liquiritigenin	BACE1
Liquiritigenin	EDNRA
Liquiritigenin	KLK1
Liquiritigenin	KLK2
Liquiritigenin	ESRRA
Liquiritigenin	ESRRB
Liquiritigenin	CLK1
Liquiritigenin	DYRK1B
Liquiritigenin	HSD17B14
Liquiritigenin	BCHE
Liquiritigenin	CHRNA7
Liquiritigenin	ACHE
Liquiritigenin	DYRK1A
Liquiritigenin	CA2
Liquiritigenin	CA1
Liquiritigenin	CA3
Liquiritigenin	CA6
Liquiritigenin	CA13
Liquiritigenin	CA5B
Liquiritigenin	CA5A
Liquiritigenin	KIT
Liquiritigenin	SRC
Liquiritigenin	KDR
Liquiritigenin	FGFR1
Liquiritigenin	MET
Liquiritigenin	CTSB
Liquiritigenin	F3
Liquiritigenin	HSD17B2
Liquiritigenin	ERN1
Liquiritigenin	RPS6KA5
Liquiritigenin	AKR1B1
Liquiritigenin	PLA2G2A
Liquiritigenin	MMP3
Liquiritigenin	SIRT2
Liquiritigenin	YWHAG
Liquiritigenin	WEE1
Liquiritigenin	DNM1
Liquiritigenin	PTGER1
Liquiritigenin	PTGER4
Liquiritigenin	PTGER2
Liquiritigenin	PTGER3
Liquiritigenin	MMP2
Liquiritigenin	NOX4
Liquiritigenin	CA9
Liquiritigenin	PTPN1
Liquiritigenin	BCL2L1
Liquiritigenin	VCP
Liquiritigenin	NQO2
Liquiritigenin	GRM2
Liquiritigenin	IGF1R
Liquiritigenin	INSR
Liquiritigenin	DUSP3
Liquiritigenin	PDPK1
Liquiritigenin	GSK3B
Liquiritigenin	PIK3CB
Liquiritigenin	CYP2C9
Liquiritigenin	CYP3A4
Liquiritigenin	PIK3CA
Liquiritigenin	CCNE1
Liquiritigenin	CCNE1
Liquiritigenin	AURKA
Liquiritigenin	CALM1
Liquiritigenin	HNF4A
Liquiritigenin	MMP9
Liquiritigenin	HDAC5
Liquiritigenin	HDAC7
Liquiritigenin	HDAC9
Liquiritigenin	PGF
Liquiritigenin	VEGFA
Kaempferol	NOX4
Kaempferol	AKR1B1
Kaempferol	XDH
Kaempferol	TYR
Kaempferol	FLT3
Kaempferol	CA2
Kaempferol	ALOX5
Kaempferol	CA7
Kaempferol	HSD17B2
Kaempferol	ABCC1
Kaempferol	HSD17B1
Kaempferol	AHR
Kaempferol	CA12
Kaempferol	ESRRA
Kaempferol	ABCB1
Kaempferol	CYP1B1
Kaempferol	ABCG2
Kaempferol	ADORA1
Kaempferol	CA4
Kaempferol	ACHE
Kaempferol	MAOA
Kaempferol	GLO1
Kaempferol	SYK
Kaempferol	GSK3B
Kaempferol	MMP9
Kaempferol	MMP2
Kaempferol	ALOX15
Kaempferol	ALOX12
Kaempferol	PTPRS
Kaempferol	ADORA2A
Kaempferol	CDK5R1
Kaempferol	CCNB3
Kaempferol	ARG1
Kaempferol	GPR35
Kaempferol	ESR2
Kaempferol	DAPK1
Kaempferol	MPG
Kaempferol	SLC22A12
Kaempferol	TTR
Kaempferol	AKR1B10
Kaempferol	TNKS2
Kaempferol	TNKS
Kaempferol	CDK6
Kaempferol	CDK2
Kaempferol	CYP19A1
Kaempferol	CSNK2A1
Kaempferol	EGFR
Kaempferol	AVPR2
Kaempferol	IGF1R
Kaempferol	F2
Kaempferol	PIM1
Kaempferol	AURKB
Kaempferol	DRD4
Kaempferol	MPO
Kaempferol	PIK3R1
Kaempferol	PYGL
Kaempferol	CA1
Kaempferol	SRC
Kaempferol	PTK2
Kaempferol	KDR
Kaempferol	MMP13
Kaempferol	MMP3
Kaempferol	CA3
Kaempferol	PLK1
Kaempferol	CA6
Kaempferol	CDK1
Kaempferol	PKN1
Kaempferol	CA14
Kaempferol	CA9
Kaempferol	MET
Kaempferol	NEK2
Kaempferol	CXCR1
Kaempferol	CAMK2B
Kaempferol	ALK
Kaempferol	AKT1
Kaempferol	NEK6
Kaempferol	PLA2G1B
Kaempferol	CA5A
Kaempferol	BACE1
Kaempferol	AXL
Kaempferol	NUAK1
Kaempferol	AKR1C2
Kaempferol	AKR1C1
Kaempferol	AKR1C3
Kaempferol	AKR1C4
Kaempferol	CA13
Kaempferol	AKR1A1
Kaempferol	APP
Kaempferol	PARP1
Kaempferol	MMP12
Kaempferol	CD38
Kaempferol	TOP1
Kaempferol	ESR1
Kaempferol	PTGS2
Kaempferol	CFTR
Kaempferol	PFKFB3
Kaempferol	AMY1A
Kaempferol	GRK6
Kaempferol	TERT
Kaempferol	MAPT
3,4-di-o-caffeoylquinic acid methyl ester	APP
3,4-di-o-caffeoylquinic acid methyl ester	MMP13
3,4-di-o-caffeoylquinic acid methyl ester	MMP2
3,4-di-o-caffeoylquinic acid methyl ester	MMP12
3,4-di-o-caffeoylquinic acid methyl ester	AKR1B1
3,4-di-o-caffeoylquinic acid methyl ester	AKR1B10
3,4-di-o-caffeoylquinic acid methyl ester	SLC37A4
3,4-di-o-caffeoylquinic acid methyl ester	PYGL
3,4-di-o-caffeoylquinic acid methyl ester	PRKCA
3,4-di-o-caffeoylquinic acid methyl ester	PRKCD
3,4-di-o-caffeoylquinic acid methyl ester	ELANE
3,4-di-o-caffeoylquinic acid methyl ester	CA2
3,4-di-o-caffeoylquinic acid methyl ester	CA7
3,4-di-o-caffeoylquinic acid methyl ester	CA14
3,4-di-o-caffeoylquinic acid methyl ester	CA9
3,4-di-o-caffeoylquinic acid methyl ester	CA4
3,4-di-o-caffeoylquinic acid methyl ester	CA5A
3,4-di-o-caffeoylquinic acid methyl ester	KDR
3,4-di-o-caffeoylquinic acid methyl ester	CA1
3,4-di-o-caffeoylquinic acid methyl ester	CA6
3,4-di-o-caffeoylquinic acid methyl ester	CA12
3,4-di-o-caffeoylquinic acid methyl ester	CA13
3,4-di-o-caffeoylquinic acid methyl ester	CA5B
3,4-di-o-caffeoylquinic acid methyl ester	ABCB1
3,4-di-o-caffeoylquinic acid methyl ester	TMPRSS11D
3,4-di-o-caffeoylquinic acid methyl ester	PLG
3,4-di-o-caffeoylquinic acid methyl ester	PRSS1
3,4-di-o-caffeoylquinic acid methyl ester	PLAU
3,4-di-o-caffeoylquinic acid methyl ester	DNM1
3,4-di-o-caffeoylquinic acid methyl ester	PRSS3
3,4-di-o-caffeoylquinic acid methyl ester	PDE9A
3,4-di-o-caffeoylquinic acid methyl ester	PDE1B
3,4-di-o-caffeoylquinic acid methyl ester	WDR5
3,4-di-o-caffeoylquinic acid methyl ester	TYMP
3,4-di-o-caffeoylquinic acid methyl ester	BCL2
3,4-di-o-caffeoylquinic acid methyl ester	F9
3,4-di-o-caffeoylquinic acid methyl ester	POLB
3,4-di-o-caffeoylquinic acid methyl ester	CASP3
3,4-di-o-caffeoylquinic acid methyl ester	PSMB2
3,4-di-o-caffeoylquinic acid methyl ester	PGF
3,4-di-o-caffeoylquinic acid methyl ester	VEGFA
3,4-di-o-caffeoylquinic acid methyl ester	AKT1
3,4-di-o-caffeoylquinic acid methyl ester	IDE
3,4-di-o-caffeoylquinic acid methyl ester	CDK2
3,4-di-o-caffeoylquinic acid methyl ester	CDK1
Vitexin	AKR1B1
Vitexin	CA7
Vitexin	CA12
Vitexin	SLC29A1
(1r,3ar,7as)-1-hydroxy-3-(hydroxymethyl)-1,3a,4,6,7,7a-hexahydroinden-5-one	LTB4R
(1r,3ar,7as)-1-hydroxy-3-(hydroxymethyl)-1,3a,4,6,7,7a-hexahydroinden-5-one	SLC6A4
(1r,3ar,7as)-1-hydroxy-3-(hydroxymethyl)-1,3a,4,6,7,7a-hexahydroinden-5-one	RORC
(1r,3ar,7as)-1-hydroxy-3-(hydroxymethyl)-1,3a,4,6,7,7a-hexahydroinden-5-one	POLB
(1r,3ar,7as)-1-hydroxy-3-(hydroxymethyl)-1,3a,4,6,7,7a-hexahydroinden-5-one	PDE4D
(1r,3ar,7as)-1-hydroxy-3-(hydroxymethyl)-1,3a,4,6,7,7a-hexahydroinden-5-one	PTPN1
(1r,3ar,7as)-1-hydroxy-3-(hydroxymethyl)-1,3a,4,6,7,7a-hexahydroinden-5-one	PTPRF
(1r,3ar,7as)-1-hydroxy-3-(hydroxymethyl)-1,3a,4,6,7,7a-hexahydroinden-5-one	PTPN2
(1r,3ar,7as)-1-hydroxy-3-(hydroxymethyl)-1,3a,4,6,7,7a-hexahydroinden-5-one	PLA2G1B
(1r,3ar,7as)-1-hydroxy-3-(hydroxymethyl)-1,3a,4,6,7,7a-hexahydroinden-5-one	CDC25B
(1r,3ar,7as)-1-hydroxy-3-(hydroxymethyl)-1,3a,4,6,7,7a-hexahydroinden-5-one	ACP1
(1r,3ar,7as)-1-hydroxy-3-(hydroxymethyl)-1,3a,4,6,7,7a-hexahydroinden-5-one	AKR1B10
(1r,3ar,7as)-1-hydroxy-3-(hydroxymethyl)-1,3a,4,6,7,7a-hexahydroinden-5-one	SERPINA6
(1r,3ar,7as)-1-hydroxy-3-(hydroxymethyl)-1,3a,4,6,7,7a-hexahydroinden-5-one	SHBG
(1r,3ar,7as)-1-hydroxy-3-(hydroxymethyl)-1,3a,4,6,7,7a-hexahydroinden-5-one	CD81
(1r,3ar,7as)-1-hydroxy-3-(hydroxymethyl)-1,3a,4,6,7,7a-hexahydroinden-5-one	CYP19A1
(1r,3ar,7as)-1-hydroxy-3-(hydroxymethyl)-1,3a,4,6,7,7a-hexahydroinden-5-one	AR
(1r,3ar,7as)-1-hydroxy-3-(hydroxymethyl)-1,3a,4,6,7,7a-hexahydroinden-5-one	PTGER1
(1r,3ar,7as)-1-hydroxy-3-(hydroxymethyl)-1,3a,4,6,7,7a-hexahydroinden-5-one	PTGER4
(1r,3ar,7as)-1-hydroxy-3-(hydroxymethyl)-1,3a,4,6,7,7a-hexahydroinden-5-one	PTGER2
(1r,3ar,7as)-1-hydroxy-3-(hydroxymethyl)-1,3a,4,6,7,7a-hexahydroinden-5-one	PTGIR
(1r,3ar,7as)-1-hydroxy-3-(hydroxymethyl)-1,3a,4,6,7,7a-hexahydroinden-5-one	PTPN6
(1r,3ar,7as)-1-hydroxy-3-(hydroxymethyl)-1,3a,4,6,7,7a-hexahydroinden-5-one	TERT
(1r,3ar,7as)-1-hydroxy-3-(hydroxymethyl)-1,3a,4,6,7,7a-hexahydroinden-5-one	FABP4
(1r,3ar,7as)-1-hydroxy-3-(hydroxymethyl)-1,3a,4,6,7,7a-hexahydroinden-5-one	PPARG
(1r,3ar,7as)-1-hydroxy-3-(hydroxymethyl)-1,3a,4,6,7,7a-hexahydroinden-5-one	PPARA
(1r,3ar,7as)-1-hydroxy-3-(hydroxymethyl)-1,3a,4,6,7,7a-hexahydroinden-5-one	FABP3
(1r,3ar,7as)-1-hydroxy-3-(hydroxymethyl)-1,3a,4,6,7,7a-hexahydroinden-5-one	FABP5
(1r,3ar,7as)-1-hydroxy-3-(hydroxymethyl)-1,3a,4,6,7,7a-hexahydroinden-5-one	FABP1
(1r,3ar,7as)-1-hydroxy-3-(hydroxymethyl)-1,3a,4,6,7,7a-hexahydroinden-5-one	PIK3CA
(1r,3ar,7as)-1-hydroxy-3-(hydroxymethyl)-1,3a,4,6,7,7a-hexahydroinden-5-one	CDC25A
(1r,3ar,7as)-1-hydroxy-3-(hydroxymethyl)-1,3a,4,6,7,7a-hexahydroinden-5-one	SCD
(1r,3ar,7as)-1-hydroxy-3-(hydroxymethyl)-1,3a,4,6,7,7a-hexahydroinden-5-one	PTGFR
(1r,3ar,7as)-1-hydroxy-3-(hydroxymethyl)-1,3a,4,6,7,7a-hexahydroinden-5-one	PTGER3
(1r,3ar,7as)-1-hydroxy-3-(hydroxymethyl)-1,3a,4,6,7,7a-hexahydroinden-5-one	SLC22A6
(1r,3ar,7as)-1-hydroxy-3-(hydroxymethyl)-1,3a,4,6,7,7a-hexahydroinden-5-one	PREP
(1r,3ar,7as)-1-hydroxy-3-(hydroxymethyl)-1,3a,4,6,7,7a-hexahydroinden-5-one	PTGES
(1r,3ar,7as)-1-hydroxy-3-(hydroxymethyl)-1,3a,4,6,7,7a-hexahydroinden-5-one	NOS2
(1r,3ar,7as)-1-hydroxy-3-(hydroxymethyl)-1,3a,4,6,7,7a-hexahydroinden-5-one	NR3C1
(1r,3ar,7as)-1-hydroxy-3-(hydroxymethyl)-1,3a,4,6,7,7a-hexahydroinden-5-one	NR3C2
(1r,3ar,7as)-1-hydroxy-3-(hydroxymethyl)-1,3a,4,6,7,7a-hexahydroinden-5-one	HSD11B2
Hyperoside	AKR1B1
Hyperoside	CA2
Hyperoside	CA7
Hyperoside	CA12
Hyperoside	CA4
Hyperoside	NOX4
Hyperoside	ADRA2C
Hyperoside	ACHE
Hyperoside	NQO2
Hyperoside	RPS6KA3
Hyperoside	NMUR2
Hyperoside	ADRA2A
Hyperoside	PTGS2
Hyperoside	CD38
Hyperoside	PDE5A
Hyperoside	TNF
Hyperoside	IL2
Hyperoside	XDH
Hyperoside	ADORA1
Hyperoside	ALOX5
Hyperoside	SLC29A1
Hyperoside	TERT
6-prenylluteolin	AKT1
6-prenylluteolin	CYP19A1
6-prenylluteolin	PPARG
6-prenylluteolin	PDE5A
6-prenylluteolin	XDH
6-prenylluteolin	AKR1B1
6-prenylluteolin	CDK5R1
6-prenylluteolin	CCNB3
6-prenylluteolin	ADORA1
6-prenylluteolin	GLO1
6-prenylluteolin	SYK
6-prenylluteolin	PARP1
6-prenylluteolin	TTR
6-prenylluteolin	MMP12
6-prenylluteolin	CD38
6-prenylluteolin	CYP1B1
6-prenylluteolin	AKR1B10
6-prenylluteolin	TNKS2
6-prenylluteolin	TNKS
6-prenylluteolin	TOP1
6-prenylluteolin	ARG1
6-prenylluteolin	CA2
6-prenylluteolin	CA4
6-prenylluteolin	ALOX15
6-prenylluteolin	NOX4
6-prenylluteolin	PLG
6-prenylluteolin	APP
6-prenylluteolin	GSK3B
6-prenylluteolin	CA12
6-prenylluteolin	F2
6-prenylluteolin	ABCC1
6-prenylluteolin	PTPN1
6-prenylluteolin	ACHE
6-prenylluteolin	CDK6
6-prenylluteolin	ADORA2A
6-prenylluteolin	CSNK2A1
6-prenylluteolin	NAE1
6-prenylluteolin	AMY1A
6-prenylluteolin	ABCB1
6-prenylluteolin	MAPT
6-prenylluteolin	KDM4E
6-prenylluteolin	GPR35
6-prenylluteolin	AVPR2
6-prenylluteolin	TOP2A
6-prenylluteolin	IGF1R
6-prenylluteolin	INSR
6-prenylluteolin	PIM1
6-prenylluteolin	AURKB
6-prenylluteolin	DRD4
6-prenylluteolin	MYLK
6-prenylluteolin	MPO
6-prenylluteolin	PIK3R1
6-prenylluteolin	DAPK1
6-prenylluteolin	PYGL
6-prenylluteolin	PTK2
6-prenylluteolin	KDR
6-prenylluteolin	MMP13
6-prenylluteolin	MMP3
6-prenylluteolin	CA3
6-prenylluteolin	PLK1
6-prenylluteolin	PIK3CG
6-prenylluteolin	PKN1
6-prenylluteolin	MET
6-prenylluteolin	NEK2
6-prenylluteolin	CA13
6-prenylluteolin	CAMK2B
6-prenylluteolin	NEK6
6-prenylluteolin	PLA2G1B
6-prenylluteolin	CA5A
6-prenylluteolin	APEX1
6-prenylluteolin	NUAK1
6-prenylluteolin	AKR1C2
6-prenylluteolin	AKR1C1
6-prenylluteolin	AKR1C3
6-prenylluteolin	AKR1C4
6-prenylluteolin	AKR1A1
6-prenylluteolin	CA6
6-prenylluteolin	BCHE
6-prenylluteolin	CA7
6-prenylluteolin	AR
6-prenylluteolin	ST6GAL1
6-prenylluteolin	CBR1
6-prenylluteolin	BACE1
6-prenylluteolin	MMP9
6-prenylluteolin	MMP2
6-prenylluteolin	PFKFB3
6-prenylluteolin	ALOX12
6-prenylluteolin	MAOA
6-prenylluteolin	PLA2G2A
6-prenylluteolin	TYR
6-prenylluteolin	AHR
6-prenylluteolin	ESRRA
6-prenylluteolin	CFTR
6-prenylluteolin	CA1
6-prenylluteolin	CA9
6-prenylluteolin	FLT3
6-prenylluteolin	ALOX5
6-prenylluteolin	PTPRS
6-prenylluteolin	ABCG2
6-prenylluteolin	ALK
Rhizobialide	PTPN1
Rhizobialide	VDR
Rhizobialide	CDC25A
Rhizobialide	HSD11B1
Rhizobialide	SIRT2
Rhizobialide	PRKCA
Rhizobialide	ACHE
Rhizobialide	F2
Rhizobialide	CYP19A1
Rhizobialide	CA1
Rhizobialide	CA9
Rhizobialide	PRSS1
Rhizobialide	CA2
Rhizobialide	PARP1
Rhizobialide	TNKS2
Rhizobialide	TNKS
Rhizobialide	HMGCR
Rhizobialide	OPRK1
Rhizobialide	PPM1B
Rhizobialide	PPP1CC
Rhizobialide	BACE2
Rhizobialide	FASN
Rhizobialide	FAAH
Rhizobialide	PLA2G4A
Rhizobialide	KCNH2
Rhizobialide	UGT2B7
Rhizobialide	CTRC
Rhizobialide	CTSS
Rhizobialide	ACACB
Rhizobialide	PRLHR
Rhizobialide	GRM5
Rhizobialide	CHRM1
Rhizobialide	CDK5R1
Rhizobialide	DYRK1A
Rhizobialide	CALCRL
Rhizobialide	OPRM1
Rhizobialide	NAMPT
Rhizobialide	GNRHR
Rhizobialide	PFKFB3
Rhizobialide	CHEK2
Rhizobialide	CES1
Rhizobialide	ACACA
Rhizobialide	PIK3CA
Rhizobialide	TRPV1
Rhizobialide	KDR
Rhizobialide	AURKB
Rhizobialide	SCN9A
Rhizobialide	LIMK2
Rhizobialide	ABL1
Rhizobialide	F10
Rhizobialide	LCK
Rhizobialide	MET
Rhizobialide	TEK
Rhizobialide	AURKA
Rhizobialide	TBXAS1
Rhizobialide	PDE4B
Rhizobialide	PDE7A
Rhizobialide	OPRD1
Rhizobialide	MAPK14
Rhizobialide	SRC
Rhizobialide	IKBKE
Rhizobialide	TBK1
Rhizobialide	CDC7
Rhizobialide	PRF1
Rhizobialide	PDE3A
Rhizobialide	PDE3B
Rhizobialide	NOS1
Rhizobialide	PRKCD
Rhizobialide	PRKCQ
Rhizobialide	CRHR1
Rhizobialide	ITGAL
Rhizobialide	MAPK8
Rhizobialide	MAPK10
Rhizobialide	HDAC1
Rhizobialide	MCHR1
Rhizobialide	NPY5R
Rhizobialide	HDAC3
Rhizobialide	PTGER4
Rhizobialide	HDAC6
Rhizobialide	FKBP1A
Rhizobialide	SCARB1
Rhizobialide	PIM1
Rhizobialide	HDAC8
Rhizobialide	HDAC11
Rhizobialide	MAPK3
Rhizobialide	HDAC10
Rhizobialide	HSP90AA1
Rhizobialide	HSP90AB1
Rhizobialide	PDE10A
Rhizobialide	HCRTR2
Rhizobialide	CHRM2
Rhizobialide	CSF1R
Rhizobialide	P2RY12
Rhizobialide	ORAI1
Rhizobialide	SLC5A1
Rhizobialide	CACNA2D1
Rhizobialide	PTK2
Rhizobialide	LRRK2
Rhizobialide	HDAC2
Rhizobialide	PDGFRA
Isoliquiritigenin	AKR1B1
Isoliquiritigenin	CHRNA7
Isoliquiritigenin	EGFR
Isoliquiritigenin	TERT
Isoliquiritigenin	ABCG2
Isoliquiritigenin	APP
Isoliquiritigenin	CYP19A1
Isoliquiritigenin	MAOA
Isoliquiritigenin	F3
Isoliquiritigenin	NOS2
Isoliquiritigenin	SNCA
Isoliquiritigenin	ALDH2
Isoliquiritigenin	KCNA3
Isoliquiritigenin	BACE1
Isoliquiritigenin	ALOX5
Isoliquiritigenin	PTGS2
Isoliquiritigenin	MAOB
Isoliquiritigenin	PDPK1
Isoliquiritigenin	ABCB1
Isoliquiritigenin	ESR1
Isoliquiritigenin	ESR2
Isoliquiritigenin	ACHE
Isoliquiritigenin	TLR9
Isoliquiritigenin	HSD17B2
Isoliquiritigenin	HSD17B1
Isoliquiritigenin	PDE4D
Isoliquiritigenin	TUBB1
Isoliquiritigenin	KCNMA1
Isoliquiritigenin	PTPRS
Isoliquiritigenin	AMY1A
Isoliquiritigenin	GRK6
Isoliquiritigenin	CTSL
Isoliquiritigenin	IGF1R
Isoliquiritigenin	PTPN1
Isoliquiritigenin	NOX4
Isoliquiritigenin	XDH
Isoliquiritigenin	FLT3
Isoliquiritigenin	CCNB3
Isoliquiritigenin	CDK6
Isoliquiritigenin	ABCC1
Isoliquiritigenin	CSNK2A1
Isoliquiritigenin	CFTR
Isoliquiritigenin	CYP1B1
Isoliquiritigenin	TNKS2
Isoliquiritigenin	TNKS
Isoliquiritigenin	ALOX12
Isoliquiritigenin	STS
Isoliquiritigenin	DHODH
Isoliquiritigenin	FNTA
Isoliquiritigenin	TYR
Isoliquiritigenin	AHR
Isoliquiritigenin	IGFBP3
Isoliquiritigenin	PIM1
Isoliquiritigenin	CBR1
Isoliquiritigenin	AKR1C3
Isoliquiritigenin	KDM4E
Isoliquiritigenin	ALOX15
Isoliquiritigenin	CDK1
Isoliquiritigenin	GLO1
Isoliquiritigenin	MMP12
Isoliquiritigenin	CD38
Isoliquiritigenin	TOP1
Isoliquiritigenin	ARG1
Isoliquiritigenin	GSTA1
Isoliquiritigenin	SLC22A12
Isoliquiritigenin	CDK2
Isoliquiritigenin	MGAM
Isoliquiritigenin	ESRRB
(z)-p-methoxycinnamic acid	CA2
(z)-p-methoxycinnamic acid	CA7
(z)-p-methoxycinnamic acid	CA1
(z)-p-methoxycinnamic acid	CA12
(z)-p-methoxycinnamic acid	CA14
(z)-p-methoxycinnamic acid	CA9
(z)-p-methoxycinnamic acid	CA4
(z)-p-methoxycinnamic acid	AKR1B1
(z)-p-methoxycinnamic acid	SLC16A1
(z)-p-methoxycinnamic acid	CA5A
(z)-p-methoxycinnamic acid	CA3
(z)-p-methoxycinnamic acid	CA5B
(z)-p-methoxycinnamic acid	TLR4
(z)-p-methoxycinnamic acid	ESR2
(z)-p-methoxycinnamic acid	MMP1
(z)-p-methoxycinnamic acid	CA6
(z)-p-methoxycinnamic acid	HCAR2
(z)-p-methoxycinnamic acid	ALOX5
(z)-p-methoxycinnamic acid	MAOB
(z)-p-methoxycinnamic acid	F3
(z)-p-methoxycinnamic acid	PAM
(z)-p-methoxycinnamic acid	CHRNA4
(z)-p-methoxycinnamic acid	AKR1B10
(z)-p-methoxycinnamic acid	KDM4E
(z)-p-methoxycinnamic acid	KDM3A
(z)-p-methoxycinnamic acid	KDM2A
(z)-p-methoxycinnamic acid	KDM5C
(z)-p-methoxycinnamic acid	KDM4A
(z)-p-methoxycinnamic acid	KDM4C
(z)-p-methoxycinnamic acid	RELA
(z)-p-methoxycinnamic acid	KMO
(z)-p-methoxycinnamic acid	EGLN3
(z)-p-methoxycinnamic acid	TAS1R3
(z)-p-methoxycinnamic acid	PTGDR2
(z)-p-methoxycinnamic acid	NOTUM
(z)-p-methoxycinnamic acid	MMP2
(z)-p-methoxycinnamic acid	FOLH1
(z)-p-methoxycinnamic acid	CPA3
(z)-p-methoxycinnamic acid	PTPN1
(z)-p-methoxycinnamic acid	CA13
(z)-p-methoxycinnamic acid	GRK2
(z)-p-methoxycinnamic acid	APEX1
(z)-p-methoxycinnamic acid	MMP8
(z)-p-methoxycinnamic acid	MAPK10
(z)-p-methoxycinnamic acid	PTGS2
(z)-p-methoxycinnamic acid	SLC22A12
(z)-p-methoxycinnamic acid	ITGAL
(z)-p-methoxycinnamic acid	APP
(z)-p-methoxycinnamic acid	PIM1
(z)-p-methoxycinnamic acid	KDM4B
(z)-p-methoxycinnamic acid	KDM5B
(z)-p-methoxycinnamic acid	PIM2
(z)-p-methoxycinnamic acid	MMP9
(z)-p-methoxycinnamic acid	ACE
(z)-p-methoxycinnamic acid	PARP1
(z)-p-methoxycinnamic acid	PARP2
(z)-p-methoxycinnamic acid	MIF
(z)-p-methoxycinnamic acid	AHR
(z)-p-methoxycinnamic acid	PTGER4
(z)-p-methoxycinnamic acid	EDNRB
(z)-p-methoxycinnamic acid	REN
(z)-p-methoxycinnamic acid	PTPRC
(z)-p-methoxycinnamic acid	NQO2
(z)-p-methoxycinnamic acid	GSK3B
(z)-p-methoxycinnamic acid	BACE1
Betulinic acid	POLB
Betulinic acid	AKR1B10
Betulinic acid	SAE1
Betulinic acid	HSD11B1
Betulinic acid	PTPN1
Betulinic acid	PTGES
Betulinic acid	NR1H4
Betulinic acid	PTPN2
Betulinic acid	CDC25C
Betulinic acid	GPBAR1
Betulinic acid	TOP2A
Betulinic acid	AR
Betulinic acid	RORC
Betulinic acid	PTPRF
Betulinic acid	ACP1
Betulinic acid	PLA2G1B
Betulinic acid	CDC25B
Betulinic acid	CES2
Betulinic acid	CDC25A
Betulinic acid	PDE4D
Betulinic acid	FABP1
Betulinic acid	UGT2B7
Betulinic acid	VDR
Betulinic acid	SCD
Betulinic acid	SERPINA6
Betulinic acid	SHBG
Betulinic acid	G6PD
Betulinic acid	CYP51A1
Betulinic acid	CYP19A1
Betulinic acid	HSD17B3
Betulinic acid	GABBR1
Betulinic acid	PPARG
Betulinic acid	PRKCH
Betulinic acid	HSD11B2
Betulinic acid	PTPN11
Betulinic acid	TOP1
Betulinic acid	NPC1L1
Betulinic acid	SIGMAR1
Betulinic acid	CYP17A1
Betulinic acid	TERT
Betulinic acid	ALOX5AP
Betulinic acid	GABRA2
Betulinic acid	MDM2
Betulinic acid	PTPN6
Betulinic acid	PTGS2
Betulinic acid	TLR9
Betulinic acid	PTGER2
Betulinic acid	FABP2
Betulinic acid	THRA
Betulinic acid	THRB
Azelaic acid	AKR1D1
Azelaic acid	SRD5A2
Azelaic acid	TYR
Azelaic acid	polA
Azelaic acid	MBNL1
Azelaic acid	CD68
Azelaic acid	DCT
Azelaic acid	GNA15
Azelaic acid	GNAL
Azelaic acid	IGFBP3
Azelaic acid	MAPK1
Azelaic acid	MAPK3
Azelaic acid	MITF
Azelaic acid	Or55b4
Azelaic acid	PLAT
Azelaic acid	PLAU
Azelaic acid	PPARG
Azelaic acid	SERPINE1
Azelaic acid	TYR
Azelaic acid	TYRP1
Azelaic acid	SRD5A1
Azelaic acid	SRD5A2
Azelaic acid	SRD5A3
Azelaic acid	TYR
Azelaic acid	SRD5A2
Azelaic acid	AKR1D1
Azelaic acid	ESR1
