# Supplementary material for: Systematic Pharmacology Combined With Experimental Validation Reveals the Apoptosis‐Related Mechanism of Simiao Yong′an (SMYA) Decoction Against Myocardial Ischemia‐Reperfusion Injury
Source: Cardiovasc Ther. 2026 May 5;2026:4200440. doi: 10.1155/cdr/4200440 (PMC13142090; doi:10.1155/cdr/4200440)
Supplement: Supplementary file 5 — Supporting Information 5 The molecular docking results are displayed in Supporting Information 5. [file CDR-2026-4200440-s005.xlsx]

## Sheet: Sheet1
Gene ID	PBD ID	Compound	C-DOCKER energy	centera			size
				x	y	z	x	y	z
AKT1	2uzr	Kaempferol	-7	11	-7	15	21	21	21
AKT1	2uzr	3,4-di-o-caffeoylquinic acid methyl ester	-7	13	7	12	26	26	26
AKT1	2uzr	6-prenylluteolin	-7.1	11	-7	15	23	23	23
BCL2	6qgg	3,4-di-o-caffeoylquinic acid methyl ester	-8.6	-19	6	-8	26	26	26
BCL2L1	5c3g	Liquiritigenin	-6	38	7	-9	19	19	19
